# Supplementary material for: Does restrictive anorexia nervosa impact brain aging? A machine learning approach to estimate age based on brain structure
Source: Comput Biol Med. Author manuscript; Available in PMC 2026 Jul 20. (PMC13382908; doi:10.1016/j.compbiomed.2025.110484)
Supplement: 6 [file NIHMS2177580-supplement-6.xlsx]

## Sheet: TableS1-1.acAN (n=113) vs HC (n=90) Cortical
Table S1-1. acAN vs HC group-level comparison. LH = Left hemisphere, RH = Right hemisphere, Mean_AN = Region of interest (ROI) mean values in AN, SD_AN = ROI standard devation (SD) values in AN, Mean_HC= ROI mean values in HC, SD_HC = ROI SD values in AN, Cohen_d, CI-lower = lower bound confidence interval, CI-upper = upper bound confidence interval, SE = Cohen’s d standard error, Z_value= Z-valu…
Region	Mean_AN	SD_AN	Mean_HC	SD_HC	Cohen_d	CI_lower	CI_upper	FDR_P_value	P_value
lh_bankssts_thickness	2.50347	0.176749	2.567	0.184296	-0.349376	-0.628231	-0.069661	0.0677128	0.0143307
lh_caudalanteriorcingulate_thickness	2.49924	0.213919	2.4568	0.1577	0.221728	-0.0565775	0.499483	0.266572	0.118496
lh_caudalmiddlefrontal_thickness	2.56256	0.127811	2.61909	0.140961	-0.420311	-0.700017	-0.139576	0.026154	0.00332115
lh_cuneus_thickness	1.87934	0.136142	1.89252	0.117989	-0.0998222	-0.377051	0.177655	0.681582	0.481103
lh_entorhinal_thickness	3.19235	0.331899	3.17311	0.275438	0.0595557	-0.217761	0.336723	0.798798	0.674118
lh_fusiform_thickness	2.7221	0.126098	2.74277	0.120025	-0.168636	-0.446099	0.109246	0.428221	0.234502
lh_inferiorparietal_thickness	2.43431	0.127177	2.48901	0.120433	-0.437392	-0.717329	-0.156386	0.0225395	0.00226587
lh_inferiortemporal_thickness	2.79319	0.138095	2.83663	0.130045	-0.323431	-0.602017	-0.0440471	0.0879997	0.0232424
lh_isthmuscingulate_thickness	2.27664	0.145733	2.30894	0.143793	-0.219268	-0.497007	0.0590159	0.269463	0.122613
lh_lateraloccipital_thickness	2.13482	0.116371	2.1619	0.114386	-0.231947	-0.50977	0.0464506	0.245348	0.102553
lh_lateralorbitofrontal_thickness	2.68846	0.132248	2.74238	0.121152	-0.426593	-0.706383	-0.145759	0.0248227	0.00288941
lh_lingual_thickness	2.07229	0.142653	2.06643	0.118182	0.052347	-0.224947	0.32951	0.82518	0.711663
lh_medialorbitofrontal_thickness	2.44796	0.120295	2.49912	0.125906	-0.414946	-0.694582	-0.134294	0.0282438	0.00373595
lh_middletemporal_thickness	2.87681	0.148079	2.90657	0.161326	-0.187836	-0.465393	0.0901883	0.361683	0.185626
lh_parahippocampal_thickness	2.77433	0.284109	2.78941	0.257607	-0.0554468	-0.332611	0.221856	0.816369	0.695426
lh_paracentral_thickness	2.41887	0.163424	2.49932	0.147527	-0.513374	-0.794456	-0.231048	0.00523151	0.000359839
lh_parsopercularis_thickness	2.65135	0.143525	2.6832	0.142861	-0.217719	-0.495448	0.0605514	0.273602	0.125262
lh_parsorbitalis_thickness	2.74439	0.21429	2.82529	0.218157	-0.384772	-0.66403	-0.104569	0.0432104	0.00708742
lh_parstriangularis_thickness	2.53118	0.156144	2.58209	0.16589	-0.326304	-0.604919	-0.0468848	0.086863	0.0220604
lh_pericalcarine_thickness	1.67435	0.175278	1.69854	0.134069	-0.148535	-0.425912	0.129212	0.504309	0.294847
lh_postcentral_thickness	2.12858	0.138928	2.17579	0.119029	-0.361247	-0.640232	-0.081373	0.0599885	0.0113812
lh_posteriorcingulate_thickness	2.39947	0.136414	2.39719	0.118652	0.0263796	-0.250846	0.303539	0.907431	0.852217
lh_precentral_thickness	2.60353	0.144433	2.65473	0.128848	-0.372363	-0.651475	-0.0923362	0.0514783	0.00912446
lh_precuneus_thickness	2.36285	0.121968	2.42334	0.10952	-0.516088	-0.797214	-0.233712	0.00507361	0.000335556
lh_rostralanteriorcingulate_thickness	2.75649	0.200617	2.77571	0.180975	-0.115085	-0.392352	0.162468	0.637765	0.416741
lh_rostralmiddlefrontal_thickness	2.39486	0.122628	2.42931	0.118493	-0.283802	-0.562022	-0.00487991	0.142894	0.0461194
lh_superiorfrontal_thickness	2.72104	0.150333	2.78052	0.13913	-0.40921	-0.688772	-0.128646	0.0313623	0.00423142
lh_superiorparietal_thickness	2.18102	0.132286	2.24118	0.132283	-0.451948	-0.732089	-0.170704	0.0170193	0.00162089
lh_superiortemporal_thickness	2.84992	0.144623	2.89118	0.160287	-0.2685	-0.546592	0.0102582	0.167853	0.0590595
lh_supramarginal_thickness	2.56024	0.141215	2.60844	0.138544	-0.341085	-0.619851	-0.0614782	0.0737357	0.0167758
lh_frontalpole_thickness	2.79174	0.242804	2.85767	0.258848	-0.266221	-0.544296	0.0125127	0.172707	0.0612243
lh_temporalpole_thickness	3.4773	0.361029	3.45878	0.266261	0.0492287	-0.228055	0.32639	0.833563	0.728131
lh_transversetemporal_thickness	2.56195	0.201585	2.57609	0.195549	-0.0652145	-0.342387	0.212121	0.781687	0.645202
lh_insula_thickness	3.01008	0.143336	2.98811	0.142611	0.149863	-0.127893	0.427246	0.499239	0.290562
rh_bankssts_thickness	2.60465	0.180582	2.66102	0.177787	-0.310769	-0.589232	-0.0315388	0.105895	0.0291351
rh_caudalanteriorcingulate_thickness	2.38149	0.159625	2.38168	0.156159	-0.00163277	-0.278812	0.27555	0.9908	0.9908
rh_caudalmiddlefrontal_thickness	2.52833	0.135611	2.57194	0.145975	-0.309122	-0.587569	-0.0299109	0.106945	0.0299898
rh_cuneus_thickness	1.91898	0.125369	1.94458	0.111668	-0.212235	-0.48993	0.0659879	0.288312	0.135003
rh_entorhinal_thickness	3.33045	0.324156	3.31682	0.279503	0.0393393	-0.237917	0.316498	0.866001	0.781169
rh_fusiform_thickness	2.75663	0.128318	2.77098	0.118761	-0.115394	-0.392661	0.162161	0.637765	0.415493
rh_inferiorparietal_thickness	2.45605	0.125166	2.5361	0.120476	-0.647611	-0.931185	-0.362496	0.000563544	8.19195e-06
rh_inferiortemporal_thickness	2.80218	0.12489	2.84469	0.138412	-0.325216	-0.603819	-0.0458096	0.0868658	0.022502
rh_isthmuscingulate_thickness	2.27607	0.165994	2.32398	0.162003	-0.288364	-0.566623	-0.00939126	0.137652	0.0427617
rh_lateraloccipital_thickness	2.20014	0.117571	2.22964	0.123888	-0.24069	-0.518573	0.0377897	0.227609	0.0903211
rh_lateralorbitofrontal_thickness	2.67643	0.12234	2.70841	0.138315	-0.242322	-0.520216	0.0361733	0.226734	0.0881744
rh_lingual_thickness	2.08839	0.138983	2.1004	0.118871	-0.0867006	-0.363903	0.190718	0.725328	0.540529
rh_medialorbitofrontal_thickness	2.48149	0.143035	2.48287	0.133913	-0.00568417	-0.282858	0.271504	0.978332	0.967979
rh_middletemporal_thickness	2.884	0.135867	2.93144	0.13379	-0.349878	-0.628738	-0.0701563	0.0677128	0.0141935
rh_parahippocampal_thickness	2.7276	0.223581	2.7504	0.202548	-0.107798	-0.385045	0.169719	0.669136	0.446812
rh_paracentral_thickness	2.45173	0.154751	2.50273	0.155918	-0.32517	-0.603773	-0.0457643	0.0868658	0.0225208
rh_parsopercularis_thickness	2.6481	0.147082	2.69796	0.15876	-0.329876	-0.608526	-0.050412	0.0835521	0.0206648
rh_parsorbitalis_thickness	2.78055	0.167495	2.82366	0.197183	-0.23608	-0.51393	0.0423564	0.235616	0.096615
rh_parstriangularis_thickness	2.53222	0.161462	2.58384	0.164356	-0.323341	-0.601926	-0.0439582	0.0879997	0.0232803
rh_pericalcarine_thickness	1.70012	0.183849	1.67523	0.137979	0.159202	-0.118616	0.436622	0.459983	0.261631
rh_postcentral_thickness	2.11766	0.124317	2.14719	0.130948	-0.238772	-0.516641	0.0396902	0.22834	0.0928989
rh_posteriorcingulate_thickness	2.36527	0.125991	2.39168	0.116821	-0.213069	-0.490769	0.0651612	0.286689	0.133485
rh_precentral_thickness	2.55086	0.159177	2.61969	0.159366	-0.429249	-0.709075	-0.148374	0.0248227	0.00272285
rh_precuneus_thickness	2.38706	0.127729	2.44833	0.112044	-0.503549	-0.784472	-0.221405	0.00602574	0.000462292
rh_rostralanteriorcingulate_thickness	2.71707	0.161915	2.70287	0.190448	0.0799608	-0.19743	0.357152	0.742531	0.57243
rh_rostralmiddlefrontal_thickness	2.37119	0.130686	2.39552	0.139761	-0.175895	-0.453391	0.10204	0.396517	0.215043
rh_superiorfrontal_thickness	2.68942	0.147816	2.74434	0.150147	-0.370417	-0.649506	-0.0904166	0.0519776	0.00948797
rh_superiorparietal_thickness	2.17142	0.125075	2.23542	0.116982	-0.524119	-0.805378	-0.241591	0.00437315	0.00027244
rh_superiortemporal_thickness	2.8765	0.162647	2.92356	0.157416	-0.289654	-0.567924	-0.0106671	0.136375	0.0418507
rh_supramarginal_thickness	2.56388	0.138795	2.61921	0.118775	-0.42168	-0.701405	-0.140924	0.0259155	0.0032223
rh_frontalpole_thickness	2.81888	0.23047	2.86436	0.269857	-0.177366	-0.45487	0.100579	0.393351	0.211244
rh_temporalpole_thickness	3.56639	0.366568	3.58298	0.343937	-0.0630517	-0.340223	0.214277	0.7891	0.656193
rh_transversetemporal_thickness	2.54145	0.228443	2.59639	0.213884	-0.243259	-0.52116	0.0352457	0.225146	0.0869612
rh_insula_thickness	3.00467	0.164741	3.0193	0.15037	-0.0975155	-0.374739	0.179951	0.685908	0.491284
lh_bankssts_volume	2501.74	564.78	2715.97	640.791	-0.356481	-0.635414	-0.0766719	0.0637926	0.012493
lh_caudalanteriorcingulate_volume	1780.07	436.041	1930.36	469.194	-0.329835	-0.608484	-0.050371	0.0835521	0.0206806
lh_caudalmiddlefrontal_volume	6199.29	1018.78	6768.6	1124.23	-0.547364	-0.829021	-0.264387	0.0034733	0.000147018
lh_cuneus_volume	3087.55	457.378	3139.54	546.453	-0.103272	-0.380509	0.174222	0.67612	0.466095
lh_entorhinal_volume	1844.5	375.094	1910.2	339.31	-0.192282	-0.469863	0.0857769	0.345467	0.175475
lh_fusiform_volume	9688.56	1324.57	10121.4	1230.31	-0.333993	-0.612685	-0.054477	0.0797197	0.0191529
lh_inferiorparietal_volume	12380	2059.91	13367.4	1940.67	-0.511839	-0.792896	-0.229542	0.00524013	0.000374295
lh_inferiortemporal_volume	11613.9	1657.25	12093.4	1740.22	-0.280414	-0.558605	-0.00152881	0.14745	0.0487557
lh_isthmuscingulate_volume	2594.88	379.33	2719.91	384.739	-0.32958	-0.608227	-0.0501196	0.0835521	0.0207775
lh_lateraloccipital_volume	12013.7	1744.3	12395.3	1605.17	-0.221968	-0.499724	0.0563396	0.266572	0.1181
lh_lateralorbitofrontal_volume	8018.07	891.738	8528.84	885.028	-0.61636	-0.899301	-0.331946	0.000791736	2.09454e-05
lh_lingual_volume	6785.42	966.87	6973.79	985.831	-0.188266	-0.465825	0.0897615	0.361597	0.184625
lh_medialorbitofrontal_volume	5302.34	564.084	5524.9	684.109	-0.361045	-0.640028	-0.0811741	0.0599885	0.0114264
lh_middletemporal_volume	11844.7	1713.98	12458.1	1800.62	-0.35581	-0.634734	-0.076009	0.0637926	0.0126573
lh_parahippocampal_volume	2223.86	343.902	2251.99	314.821	-0.0805197	-0.357712	0.196874	0.742531	0.569751
lh_paracentral_volume	3464.02	439.345	3724.83	468.233	-0.593221	-0.875713	-0.309305	0.00129301	4.10478e-05
lh_parsopercularis_volume	5068.19	922.635	5168.03	872.361	-0.103439	-0.380676	0.174055	0.67612	0.465374
lh_parsorbitalis_volume	2538.12	341.113	2759.13	388.497	-0.647566	-0.931139	-0.362451	0.000563544	8.20325e-06
lh_parstriangularis_volume	3908.99	632.937	4191.12	710.034	-0.428473	-0.708288	-0.14761	0.0248227	0.00277061
lh_pericalcarine_volume	2118.59	377.619	2168.24	386.85	-0.12825	-0.405555	0.149375	0.590535	0.365569
lh_postcentral_volume	9549.07	1340.02	10283.9	1372.88	-0.542124	-0.82369	-0.25925	0.00355424	0.000169249
lh_posteriorcingulate_volume	3067.12	428.051	3339.93	444.012	-0.64473	-0.928245	-0.359681	0.000563544	8.94514e-06
lh_precentral_volume	13222.3	1433.14	14136.8	1414.62	-0.648379	-0.931969	-0.363246	0.000563544	8.00158e-06
lh_precuneus_volume	9374.61	1196.04	10079.4	1202.67	-0.600678	-0.883314	-0.316604	0.00113795	3.31151e-05
lh_rostralanteriorcingulate_volume	2610.74	507.641	2859.72	575.62	-0.459598	-0.73985	-0.178226	0.0146303	0.00135466
lh_rostralmiddlefrontal_volume	15847.3	2061.97	16898.3	2427.23	-0.480077	-0.760634	-0.198353	0.00978753	0.000828574
lh_superiorfrontal_volume	22834.9	2750.99	24316.9	2962.42	-0.542323	-0.823892	-0.259445	0.00355424	0.000168352
lh_superiorparietal_volume	12855	1836.33	13816.5	1551.41	-0.560875	-0.84277	-0.277628	0.00256461	0.00010177
lh_superiortemporal_volume	13269.3	1921.24	13863.3	1797.26	-0.316413	-0.59493	-0.037115	0.0967566	0.0263649
lh_supramarginal_volume	11262.2	2003.58	12056.5	1953.72	-0.402519	-0.681996	-0.122056	0.033573	0.00488496
lh_frontalpole_volume	1116.82	188.571	1198	197.518	-0.439031	-0.718991	-0.157999	0.0223011	0.00218291
lh_temporalpole_volume	2542.23	356.333	2629.54	356.797	-0.240711	-0.518593	0.0377696	0.227609	0.0902941
lh_transversetemporal_volume	1275.97	237.353	1343.88	241.222	-0.280183	-0.558372	-0.00130083	0.14745	0.0489396
lh_insula_volume	7015.18	746.773	7152.76	745.505	-0.180241	-0.457759	0.0977257	0.383579	0.203967
rh_bankssts_volume	2347.67	437.718	2458.92	419.742	-0.258555	-0.53657	0.0201005	0.19178	0.0690002
rh_caudalanteriorcingulate_volume	2107.14	481.702	2136.99	492.731	-0.058333	-0.3355	0.21898	0.80376	0.680432
rh_caudalmiddlefrontal_volume	6112.59	1198.67	6416.78	1159.03	-0.254657	-0.532642	0.023959	0.199941	0.073257
rh_cuneus_volume	3356.96	537.869	3602.04	484.927	-0.473241	-0.753694	-0.191636	0.011204	0.00097813
rh_entorhinal_volume	1850.46	419.654	1843.44	367.568	0.0116765	-0.265521	0.288845	0.951908	0.93428
rh_fusiform_volume	9551.38	1176.23	9818.73	1123.29	-0.227354	-0.505145	0.0510022	0.25707	0.109493
rh_inferiorparietal_volume	14804.8	2078.57	16289.1	2420.06	-0.695388	-0.979991	-0.409141	0.000563544	1.82751e-06
rh_inferiortemporal_volume	11105.7	1721.43	11677.6	1563.96	-0.343904	-0.6227	-0.0642612	0.0707339	0.0159058
rh_isthmuscingulate_volume	2455.36	354.496	2540.63	375.351	-0.232089	-0.509912	0.04631	0.245348	0.102344
rh_lateraloccipital_volume	12325.4	1597.63	12831.8	1902.74	-0.287937	-0.566193	-0.00896941	0.137652	0.0430666
rh_lateralorbitofrontal_volume	7699.46	803.132	8113.66	951.164	-0.48601	-0.766658	-0.204182	0.0087354	0.000716395
rh_lingual_volume	7149.52	1093.6	7464.72	1137.49	-0.279436	-0.557618	-0.000561176	0.14745	0.0495402
rh_medialorbitofrontal_volume	5906.76	692.092	6148.28	719.403	-0.345683	-0.624498	-0.066017	0.0693919	0.0153776
rh_middletemporal_volume	12951.7	1769.66	13566.1	1869.59	-0.347627	-0.626462	-0.0679348	0.0689376	0.0148185
rh_parahippocampal_volume	2000.23	235.366	2022.29	240.619	-0.0892875	-0.366495	0.188143	0.713512	0.528528
rh_paracentral_volume	3775.67	563.185	4057.57	501.902	-0.525161	-0.806438	-0.242614	0.00437315	0.000265125
rh_parsopercularis_volume	4064.61	701.701	4326.6	719.618	-0.370854	-0.649949	-0.0908481	0.0519776	0.00940513
rh_parsorbitalis_volume	3025.65	416.479	3217.08	489.704	-0.431803	-0.711664	-0.150888	0.0248227	0.00257111
rh_parstriangularis_volume	4534.46	849.43	4849.91	760.474	-0.395117	-0.674501	-0.114764	0.0366087	0.00571406
rh_pericalcarine_volume	2354.4	418.009	2374.01	408.539	-0.0423282	-0.319487	0.234936	0.855552	0.765018
rh_postcentral_volume	9207.13	1168.2	9827.04	1382.34	-0.487859	-0.768535	-0.205998	0.00862411	0.000684453
rh_posteriorcingulate_volume	3182.46	467.593	3369.8	521.443	-0.381223	-0.660439	-0.101071	0.0450254	0.00762335
rh_precentral_volume	12904	1541.65	13721.4	1602.12	-0.527248	-0.80856	-0.244661	0.00437315	0.000251031
rh_precuneus_volume	9828.92	1258.76	10477.5	1260.48	-0.523391	-0.804639	-0.240877	0.00437315	0.000277661
rh_rostralanteriorcingulate_volume	1989.95	404.694	1999.9	416.645	-0.0232287	-0.30039	0.25399	0.920443	0.869699
rh_rostralmiddlefrontal_volume	16228.1	2273.18	17245.7	2546.82	-0.427031	-0.706827	-0.146191	0.0248227	0.00286128
rh_superiorfrontal_volume	21783.2	2694.04	23318	2907.54	-0.570487	-0.852556	-0.287045	0.0021064	7.80149e-05
rh_superiorparietal_volume	12586.2	1738.9	13451.1	1569.85	-0.523706	-0.804958	-0.241186	0.00437315	0.000275394
rh_superiortemporal_volume	12388.9	1571.06	13029.6	1668.74	-0.405378	-0.68489	-0.124871	0.033404	0.00459525
rh_supramarginal_volume	10367.4	1768.11	10918.1	1601.82	-0.326785	-0.605404	-0.0473593	0.086863	0.021868
rh_frontalpole_volume	1364.96	239.705	1463.23	228.535	-0.423187	-0.702931	-0.142407	0.0256107	0.00311664
rh_temporalpole_volume	2614.88	435.435	2685.33	340.62	-0.180428	-0.457947	0.0975395	0.383579	0.203498
rh_transversetemporal_volume	965.681	177.587	1024.88	193.093	-0.318428	-0.596965	-0.0391058	0.0942513	0.0254329
rh_insula_volume	6774.85	747.586	6889.56	720.459	-0.155087	-0.432491	0.122703	0.475707	0.274121
lh_bankssts_meancurv	0.0961062	0.0113534	0.0982222	0.0111887	-0.186981	-0.464533	0.0910371	0.363709	0.187628
lh_caudalanteriorcingulate_meancurv	0.120867	0.0134307	0.122911	0.0123758	-0.160599	-0.438026	0.117227	0.456337	0.25748
lh_caudalmiddlefrontal_meancurv	0.112637	0.00840712	0.112922	0.00763821	-0.021967	-0.299129	0.25525	0.922025	0.876718
lh_cuneus_meancurv	0.140673	0.013012	0.1453	0.0100409	-0.40311	-0.682595	-0.122638	0.033573	0.00482369
lh_entorhinal_meancurv	0.108504	0.0157396	0.1094	0.014274	-0.0539414	-0.331105	0.223357	0.82051	0.703294
lh_fusiform_meancurv	0.124239	0.00882698	0.124856	0.00753801	-0.0705537	-0.347733	0.206801	0.764373	0.618405
lh_inferiorparietal_meancurv	0.119894	0.00801156	0.120678	0.0066903	-0.0970021	-0.374225	0.180462	0.685908	0.493565
lh_inferiortemporal_meancurv	0.122743	0.00833322	0.1236	0.0077268	-0.0997465	-0.376975	0.177731	0.681582	0.481435
lh_isthmuscingulate_meancurv	0.121646	0.00757571	0.122389	0.00754864	-0.103855	-0.381093	0.173642	0.67612	0.463587
lh_lateraloccipital_meancurv	0.129965	0.00863127	0.1327	0.00717745	-0.338605	-0.617346	-0.0590306	0.0746463	0.0175755
lh_lateralorbitofrontal_meancurv	0.128283	0.0077856	0.129256	0.00783762	-0.121343	-0.398628	0.156243	0.619832	0.391904
lh_lingual_meancurv	0.136513	0.0111708	0.138667	0.00824621	-0.211329	-0.489019	0.0668862	0.289106	0.136668
lh_medialorbitofrontal_meancurv	0.129204	0.0131741	0.128156	0.00958804	0.0997697	-0.177708	0.376998	0.681582	0.481334
lh_middletemporal_meancurv	0.118035	0.0091319	0.118444	0.00678086	-0.0438213	-0.320981	0.233447	0.854153	0.756987
lh_parahippocampal_meancurv	0.0952301	0.015821	0.0957667	0.0149974	-0.0352915	-0.31245	0.241955	0.874947	0.803192
lh_paracentral_meancurv	0.101124	0.0091964	0.104167	0.00882572	-0.333883	-0.612575	-0.054369	0.0797197	0.0191918
lh_parsopercularis_meancurv	0.112301	0.00859701	0.113522	0.00849617	-0.137172	-0.414507	0.140505	0.550068	0.333243
lh_parsorbitalis_meancurv	0.140168	0.0145418	0.141967	0.0120107	-0.127066	-0.404368	0.150552	0.595152	0.370002
lh_parstriangularis_meancurv	0.117496	0.0102121	0.118433	0.00916153	-0.0951081	-0.372327	0.182348	0.687565	0.502032
lh_pericalcarine_meancurv	0.130345	0.0111945	0.137522	0.0120749	-0.617075	-0.90003	-0.332645	0.000791736	2.05085e-05
lh_postcentral_meancurv	0.108248	0.00912173	0.111178	0.00737834	-0.353631	-0.632532	-0.0738597	0.0645509	0.0132033
lh_posteriorcingulate_meancurv	0.126363	0.00973769	0.128389	0.00907112	-0.222152	-0.499909	0.0561573	0.266572	0.117798
lh_precentral_meancurv	0.105336	0.00925493	0.107067	0.00698924	-0.205558	-0.483213	0.0726089	0.303323	0.147649
lh_precuneus_meancurv	0.121053	0.00724426	0.122767	0.00645129	-0.244156	-0.522064	0.0343568	0.225146	0.0858114
lh_rostralanteriorcingulate_meancurv	0.13008	0.0119614	0.129644	0.0115099	0.0425226	-0.234743	0.319682	0.855552	0.763971
lh_rostralmiddlefrontal_meancurv	0.134106	0.00789367	0.133544	0.00651215	0.0830743	-0.19433	0.360271	0.739529	0.557581
lh_superiorfrontal_meancurv	0.121301	0.00674919	0.121389	0.00590885	-0.00427775	-0.281453	0.272909	0.978488	0.975899
lh_superiorparietal_meancurv	0.118425	0.00816001	0.120067	0.00778474	-0.201989	-0.479624	0.0761475	0.314534	0.154771
lh_superiortemporal_meancurv	0.101912	0.00969495	0.103067	0.00773406	-0.125687	-0.402984	0.151923	0.60097	0.375209
lh_supramarginal_meancurv	0.121779	0.00825458	0.123211	0.00686711	-0.181235	-0.458758	0.0967385	0.383579	0.201492
lh_frontalpole_meancurv	0.172832	0.0197574	0.1732	0.0203521	-0.0206919	-0.297854	0.256522	0.925441	0.883821
lh_temporalpole_meancurv	0.138407	0.0185552	0.139211	0.0165702	-0.0402793	-0.317438	0.23698	0.865362	0.776078
lh_transversetemporal_meancurv	0.118832	0.0166701	0.121567	0.0177125	-0.153756	-0.431154	0.124025	0.480262	0.278247
lh_insula_meancurv	0.116319	0.00723738	0.1178	0.00783997	-0.193696	-0.471284	0.084374	0.341062	0.172336
rh_bankssts_meancurv	0.0973451	0.0115571	0.0972889	0.00995862	0.00824477	-0.268947	0.285416	0.968949	0.953568
rh_caudalanteriorcingulate_meancurv	0.124177	0.0106354	0.125511	0.00931502	-0.135785	-0.413115	0.141884	0.555728	0.338141
rh_caudalmiddlefrontal_meancurv	0.113159	0.010597	0.113722	0.00816959	-0.0516646	-0.328827	0.225627	0.82681	0.715256
rh_cuneus_meancurv	0.139487	0.0112925	0.143778	0.0100602	-0.402901	-0.682382	-0.122432	0.033573	0.00484531
rh_entorhinal_meancurv	0.114195	0.0162117	0.113956	0.0154206	0.0197126	-0.2575	0.296875	0.928588	0.889283
rh_fusiform_meancurv	0.122398	0.0097069	0.121989	0.00677154	0.0542764	-0.223023	0.33144	0.82051	0.70154
rh_inferiorparietal_meancurv	0.119655	0.00808081	0.120244	0.00667093	-0.0700835	-0.347262	0.20727	0.764373	0.620745
rh_inferiortemporal_meancurv	0.121531	0.00902187	0.121656	0.00702989	-0.00434716	-0.281523	0.272839	0.978488	0.975508
rh_isthmuscingulate_meancurv	0.122619	0.00839677	0.123756	0.00820566	-0.145376	-0.422741	0.132352	0.517351	0.30521
rh_lateraloccipital_meancurv	0.129938	0.00943141	0.130644	0.00727982	-0.0752807	-0.352466	0.202092	0.748592	0.595099
rh_lateralorbitofrontal_meancurv	0.137796	0.00962805	0.1391	0.00752083	-0.145912	-0.423279	0.131819	0.51666	0.303435
rh_lingual_meancurv	0.138301	0.0093081	0.141256	0.00729408	-0.345537	-0.624351	-0.0658727	0.0693919	0.0154204
rh_medialorbitofrontal_meancurv	0.131389	0.0119077	0.130922	0.00966196	0.0465645	-0.230712	0.323725	0.842614	0.742303
rh_middletemporal_meancurv	0.11646	0.00907413	0.117356	0.00737946	-0.0999963	-0.377225	0.177482	0.681582	0.480339
rh_parahippocampal_meancurv	0.0940265	0.0130756	0.095	0.0104784	-0.0801009	-0.357293	0.197291	0.742531	0.571758
rh_paracentral_meancurv	0.104389	0.00907256	0.106511	0.00934272	-0.227857	-0.505651	0.0505039	0.25684	0.108715
rh_parsopercularis_meancurv	0.114611	0.00978924	0.113867	0.00838833	0.0957875	-0.181671	0.373007	0.685908	0.498986
rh_parsorbitalis_meancurv	0.14215	0.0120262	0.142411	0.0109513	-0.0186234	-0.295787	0.258587	0.930506	0.895364
rh_parstriangularis_meancurv	0.120982	0.0101471	0.1221	0.00972897	-0.107549	-0.384795	0.169966	0.669136	0.447861
rh_pericalcarine_meancurv	0.129637	0.0116144	0.135744	0.00905856	-0.576252	-0.858427	-0.292692	0.00193098	6.64094e-05
rh_postcentral_meancurv	0.107133	0.0100013	0.1081	0.00829925	-0.0968915	-0.374114	0.180573	0.685908	0.494057
rh_posteriorcingulate_meancurv	0.129566	0.0103327	0.131489	0.00939907	-0.201147	-0.478776	0.0769834	0.314775	0.156491
rh_precentral_meancurv	0.105478	0.0101278	0.106667	0.00865182	-0.117558	-0.394831	0.160008	0.630235	0.406818
rh_precuneus_meancurv	0.120876	0.00760889	0.122511	0.00676947	-0.220895	-0.498644	0.057403	0.266572	0.119877
rh_rostralanteriorcingulate_meancurv	0.129805	0.0146421	0.132456	0.0135383	-0.186416	-0.463966	0.0915971	0.364418	0.188957
rh_rostralmiddlefrontal_meancurv	0.135142	0.00810629	0.136733	0.00737259	-0.203139	-0.48078	0.0750075	0.311489	0.152449
rh_superiorfrontal_meancurv	0.121929	0.00787709	0.122611	0.00620202	-0.0865745	-0.363777	0.190844	0.725328	0.541118
rh_superiorparietal_meancurv	0.117283	0.00886956	0.118589	0.00622228	-0.161734	-0.439166	0.1161	0.45314	0.254142
rh_superiortemporal_meancurv	0.101903	0.0120497	0.101333	0.00858664	0.0643741	-0.212959	0.341546	0.784336	0.649464
rh_supramarginal_meancurv	0.120292	0.00713728	0.120578	0.00744112	-0.0303714	-0.30753	0.246863	0.888969	0.830174
rh_frontalpole_meancurv	0.17508	0.0214689	0.178611	0.0197869	-0.166672	-0.444126	0.111196	0.431958	0.239977
rh_temporalpole_meancurv	0.142708	0.0199391	0.143889	0.0174365	-0.0532822	-0.330446	0.224014	0.822004	0.70675
rh_transversetemporal_meancurv	0.122664	0.0182799	0.121733	0.0148103	0.0622638	-0.215062	0.339434	0.789752	0.660216
rh_insula_meancurv	0.114115	0.00784646	0.114411	0.00676391	-0.0355643	-0.312723	0.241683	0.874947	0.801703
lh_bankssts_area	1025.34	190.093	1069.41	208.608	-0.217324	-0.495051	0.0609424	0.273602	0.125944
lh_caudalanteriorcingulate_area	628.602	125.75	679.7	143.031	-0.379098	-0.658288	-0.0989759	0.0456309	0.00796154
lh_caudalmiddlefrontal_area	2189.16	309.815	2304.67	328.329	-0.362585	-0.641585	-0.082693	0.059861	0.0110854
lh_cuneus_area	1561.15	236.373	1579.6	223.506	-0.0784165	-0.355606	0.198969	0.742531	0.579864
lh_entorhinal_area	415.894	82.3205	445.356	88.9603	-0.353176	-0.632072	-0.0734106	0.0645509	0.01332
lh_fusiform_area	3119.04	366.522	3221.4	375.691	-0.272365	-0.55049	0.00643315	0.159739	0.055533
lh_inferiorparietal_area	4547.73	661.044	4776.22	686.19	-0.340337	-0.619095	-0.0607395	0.0739216	0.0170137
lh_inferiortemporal_area	3494.11	443.349	3577.24	473.556	-0.176572	-0.454071	0.101368	0.395213	0.213289
lh_isthmuscingulate_area	1001.84	145.288	1034.19	132.621	-0.22686	-0.504648	0.0514917	0.257276	0.110261
lh_lateraloccipital_area	5126.98	671.002	5221.23	613.142	-0.139863	-0.417208	0.13783	0.541691	0.323868
lh_lateralorbitofrontal_area	2732.65	276.773	2840.47	276.206	-0.391885	-0.67123	-0.111579	0.0378905	0.0061146
lh_lingual_area	3069.54	421.065	3155.37	389.305	-0.207039	-0.484703	0.07114	0.299029	0.144768
lh_medialorbitofrontal_area	1946.81	205.743	1952.29	208.54	-0.0175483	-0.294713	0.25966	0.930925	0.901372
lh_middletemporal_area	3312.56	411.456	3440.84	422.834	-0.304817	-0.583224	-0.0256564	0.113144	0.0323268
lh_parahippocampal_area	673.345	88.5073	675.567	75.8959	-0.0228612	-0.300022	0.254357	0.920443	0.871742
lh_paracentral_area	1297.73	133.259	1350.24	144.788	-0.379062	-0.658253	-0.0989409	0.0456309	0.0079673
lh_parsopercularis_area	1654.39	270.937	1669.26	265.28	-0.0511075	-0.32827	0.226182	0.827674	0.718194
lh_parsorbitalis_area	714.372	78.6409	747.767	89.5853	-0.396265	-0.675664	-0.115895	0.0363504	0.00557758
lh_parstriangularis_area	1344.04	197.362	1396.8	212.051	-0.255051	-0.533039	0.0235692	0.199941	0.0728174
lh_pericalcarine_area	1438.8	256.02	1464.94	235.617	-0.105791	-0.383033	0.171715	0.674923	0.455305
lh_postcentral_area	3968.38	447.696	4163.56	469.705	-0.4241	-0.703857	-0.143306	0.0256107	0.00305414
lh_posteriorcingulate_area	1150.88	151.253	1246.66	158.273	-0.61954	-0.902543	-0.335055	0.000791736	1.90675e-05
lh_precentral_area	4606.65	407.26	4808.72	467.892	-0.465676	-0.746017	-0.184201	0.0130384	0.00117277
lh_precuneus_area	3678.54	454.53	3832.27	444.192	-0.338951	-0.617695	-0.0593717	0.0746463	0.017462
lh_rostralanteriorcingulate_area	806.628	156.701	865.922	177.085	-0.353946	-0.63285	-0.0741706	0.0645509	0.0131231
lh_rostralmiddlefrontal_area	5740.53	717.874	5958.21	724.575	-0.298411	-0.57676	-0.0193253	0.122915	0.036094
lh_superiorfrontal_area	7256.87	797.652	7495.5	858.851	-0.285895	-0.564132	-0.00694973	0.139179	0.0445521
lh_superiorparietal_area	5315.56	692.978	5527.52	655.674	-0.309847	-0.588301	-0.0306276	0.106599	0.0296109
lh_superiortemporal_area	4000.37	468.414	4118.6	446.028	-0.253695	-0.531673	0.0249115	0.199941	0.0743404
lh_supramarginal_area	3925.14	680.644	4112.39	653.077	-0.276199	-0.554354	0.00264094	0.15419	0.0522125
lh_frontalpole_area	291.841	33.4852	295.867	36.1225	-0.11163	-0.388887	0.165906	0.654057	0.430847
lh_temporalpole_area	503.602	56.5705	517.067	63.8734	-0.220546	-0.498293	0.0577488	0.266572	0.12046
lh_transversetemporal_area	453.124	67.9082	471.111	74.9625	-0.249456	-0.527402	0.0291092	0.211022	0.0792727
lh_insula_area	2303.89	261.76	2362	254.586	-0.220467	-0.498214	0.0578272	0.266572	0.120592
rh_bankssts_area	936.558	142.282	955.556	131.11	-0.131281	-0.408596	0.146362	0.577383	0.354373
rh_caudalanteriorcingulate_area	755.876	143.524	763.411	153.466	-0.0488917	-0.326053	0.228391	0.833563	0.729919
rh_caudalmiddlefrontal_area	2166.32	370.161	2198.89	340.66	-0.0846326	-0.361832	0.192778	0.734925	0.550222
rh_cuneus_area	1617.55	238.734	1705.82	195.333	-0.397135	-0.676544	-0.116752	0.0363157	0.00547617
rh_entorhinal_area	383.018	76.6737	390.611	79.7245	-0.100116	-0.377345	0.177363	0.681582	0.479815
rh_fusiform_area	3036.21	352.953	3095	324.439	-0.167279	-0.444735	0.110594	0.430949	0.238276
rh_inferiorparietal_area	5366.15	692.503	5671.4	788.228	-0.418013	-0.697689	-0.137314	0.0269485	0.00349333
rh_inferiortemporal_area	3331.11	460.222	3445.07	416.09	-0.254153	-0.532135	0.0244577	0.199941	0.0738226
rh_isthmuscingulate_area	934.345	127.114	944.156	131.104	-0.0700725	-0.347251	0.207281	0.764373	0.6208
rh_lateraloccipital_area	5080.85	610.304	5207.36	646.737	-0.197683	-0.475294	0.0804185	0.327423	0.163712
rh_lateralorbitofrontal_area	2624.58	277.503	2711.37	338.749	-0.279637	-0.557822	-0.000760902	0.14745	0.0493774
rh_lingual_area	3195.18	486.165	3309.4	444.394	-0.241042	-0.518927	0.0374412	0.227609	0.0898546
rh_medialorbitofrontal_area	2087.64	244.062	2144.04	240.639	-0.228104	-0.5059	0.050259	0.25684	0.108335
rh_middletemporal_area	3665.78	425.465	3768.52	421.617	-0.239168	-0.51704	0.0392976	0.22834	0.0923615
rh_parahippocampal_area	623.097	74.1472	628.211	72.0137	-0.0653492	-0.342522	0.211987	0.781687	0.64452
rh_paracentral_area	1416.46	178.277	1486.18	164.594	-0.401497	-0.680961	-0.121049	0.0336995	0.00499253
rh_parsopercularis_area	1367.73	216.506	1413.87	212.679	-0.210457	-0.488142	0.0677506	0.289106	0.138285
rh_parsorbitalis_area	847.85	110.502	874.433	116.341	-0.232727	-0.510554	0.0456781	0.245348	0.101411
rh_parstriangularis_area	1546.48	256.886	1604.78	252.477	-0.224748	-0.502523	0.0535841	0.263423	0.113592
rh_pericalcarine_area	1560.88	302.741	1606.48	240.043	-0.162944	-0.440381	0.114899	0.448977	0.25062
rh_postcentral_area	3867.63	444.777	4028.34	453.544	-0.356857	-0.635793	-0.077042	0.0637926	0.012402
rh_posteriorcingulate_area	1200.78	170.795	1254.41	190.361	-0.294707	-0.573022	-0.0156632	0.127331	0.0384404
rh_precentral_area	4606.42	454.56	4744.5	439.839	-0.30568	-0.584095	-0.0265094	0.112503	0.0318461
rh_precuneus_area	3844.84	478.142	3985.04	461.125	-0.294251	-0.572562	-0.0152121	0.127331	0.0387382
rh_rostralanteriorcingulate_area	614.248	115.214	615.822	122.416	-0.0122635	-0.289432	0.264935	0.951113	0.930984
rh_rostralmiddlefrontal_area	5877.08	756.421	6076.91	886.628	-0.243399	-0.521301	0.035107	0.225146	0.086781
rh_superiorfrontal_area	6988.18	801.807	7250.29	821.794	-0.320139	-0.598692	-0.0407953	0.0923088	0.0246645
rh_superiorparietal_area	5217.9	649.858	5376.77	622.419	-0.244866	-0.522779	0.0336538	0.22445	0.0849109
rh_superiortemporal_area	3725.01	411.319	3825.47	417.618	-0.238677	-0.516546	0.0397838	0.22834	0.0930274
rh_supramarginal_area	3644.66	583.809	3734.29	519.095	-0.155013	-0.432416	0.122776	0.475707	0.27435
rh_frontalpole_area	350.982	44.6092	360.378	37.8482	-0.222253	-0.500011	0.0560569	0.266572	0.117631
rh_temporalpole_area	495.558	65.561	506.278	65.1982	-0.158531	-0.435949	0.119281	0.461367	0.263638
rh_transversetemporal_area	337.336	48.025	346.1	49.938	-0.173759	-0.451246	0.10416	0.404866	0.220641
rh_insula_area	2218.6	253.317	2242.96	256.35	-0.0928736	-0.370088	0.184572	0.698848	0.512119
wm-lh-bankssts	2833.82	640.269	2767.99	612.03	0.106339	-0.17117	0.383583	0.674113	0.452975
wm-lh-caudalanteriorcingulate	2659.84	380.797	2756.76	382.927	-0.253483	-0.531459	0.0251217	0.199941	0.0745813
wm-lh-caudalmiddlefrontal	6261.04	856.847	6349.43	775.857	-0.105124	-0.382364	0.172379	0.67612	0.458151
wm-lh-cuneus	2628.63	493.229	2551.13	446.858	0.160305	-0.11752	0.43773	0.456337	0.25835
wm-lh-entorhinal	878.529	210.743	933.912	232.253	-0.272086	-0.550208	0.00670981	0.159739	0.055782
wm-lh-fusiform	6532.82	759.788	6504.84	883.543	0.0334457	-0.243796	0.310604	0.878352	0.813289
wm-lh-inferiorparietal	9570.56	1534.02	9850.68	1489.37	-0.180616	-0.458136	0.0973531	0.383579	0.20303
wm-lh-inferiortemporal	6433	904.131	6417.21	992.135	0.015498	-0.261706	0.292664	0.937652	0.912847
wm-lh-isthmuscingulate	3604.52	458.342	3683.47	403.753	-0.181631	-0.459156	0.0963456	0.383579	0.200513
wm-lh-lateraloccipital	10010.7	1431.78	9867.63	1366.01	0.101074	-0.176409	0.378306	0.681582	0.475626
wm-lh-lateralorbitofrontal	6659.09	746.967	6809.84	687.187	-0.210377	-0.488061	0.0678301	0.289106	0.138434
wm-lh-lingual	5416.11	810.785	5438.68	708.209	-0.0309964	-0.308155	0.24624	0.887801	0.826735
wm-lh-medialorbitofrontal	3789.82	524.04	3725.81	557.505	0.11653	-0.16103	0.393801	0.633997	0.410924
wm-lh-middletemporal	5623.86	868.159	5808.26	860.586	-0.213246	-0.490948	0.0649849	0.286689	0.133163
wm-lh-parahippocampal	1551.26	215.94	1557	200.483	-0.034155	-0.311313	0.243089	0.878352	0.809405
wm-lh-paracentral	3684.76	510.567	3826.75	461.297	-0.287302	-0.565552	-0.00834175	0.137652	0.0435237
wm-lh-parsopercularis	3464.52	572.743	3470.81	657.67	-0.0130317	-0.290199	0.264168	0.949274	0.926673
wm-lh-parsorbitalis	1011.09	147.564	1022.15	159.362	-0.0750756	-0.35226	0.202296	0.748592	0.596101
wm-lh-parstriangularis	3001.55	434.428	3036.8	509.65	-0.0778835	-0.355072	0.199499	0.742531	0.582441
wm-lh-pericalcarine	3282.21	705.63	3312.44	624.87	-0.0482271	-0.325388	0.229054	0.835071	0.733448
wm-lh-postcentral	6892.6	833.742	7152.36	906.876	-0.299344	-0.577701	-0.0202473	0.12207	0.035523
wm-lh-posteriorcingulate	4254.23	487.566	4393.63	529.611	-0.273976	-0.552113	0.00484019	0.157356	0.0541172
wm-lh-precentral	12300.2	1393.92	12708.4	1502.05	-0.28706	-0.565308	-0.00810246	0.137652	0.043699
wm-lh-precuneus	8789.6	1321.63	8896.25	1218.59	-0.0824017	-0.359597	0.194999	0.741162	0.560773
wm-lh-rostralanteriorcingulate	2428.15	381.263	2506.44	431.404	-0.194439	-0.472032	0.0836366	0.339609	0.170703
wm-lh-rostralmiddlefrontal	12337.5	1770.75	12490.8	1726.03	-0.0906623	-0.367872	0.186774	0.710048	0.522205
wm-lh-superiorfrontal	17448.6	2127.76	17657.7	2251.76	-0.0965008	-0.373722	0.180961	0.685908	0.495798
wm-lh-superiorparietal	11500.1	1713.95	11775.3	1601.87	-0.167988	-0.445448	0.109889	0.429427	0.236299
wm-lh-superiortemporal	7868.92	1206.86	7978.64	1146.88	-0.0957827	-0.373003	0.181676	0.685908	0.499007
wm-lh-supramarginal	8431.25	1571.11	8650.67	1468.77	-0.144828	-0.422191	0.132896	0.518114	0.307031
wm-lh-frontalpole	315.444	60.5807	312.864	56.5836	0.0433406	-0.233927	0.3205	0.854516	0.75957
wm-lh-temporalpole	693.26	105.477	689.598	116.805	0.0373032	-0.239948	0.314461	0.868349	0.792226
wm-lh-transversetemporal	832.004	143.418	820.897	142.773	0.0789683	-0.198419	0.356158	0.742531	0.577203
wm-lh-insula	9321.17	964.35	9416.1	1014.12	-0.098859	-0.376085	0.178614	0.684095	0.48534
wm-rh-bankssts	2802.19	544.542	2801.68	537.782	0.0050293	-0.272158	0.282204	0.978488	0.971667
wm-rh-caudalanteriorcingulate	2741.56	395.89	2730.4	393.622	0.0278983	-0.249331	0.305058	0.901024	0.843816
wm-rh-caudalmiddlefrontal	5848.57	1010.96	5749.25	901.08	0.103098	-0.174395	0.380334	0.67612	0.466845
wm-rh-cuneus	2635.87	491.339	2693.39	381.997	-0.129755	-0.407065	0.147878	0.584004	0.359981
wm-rh-entorhinal	798.949	179.068	821.56	194.346	-0.132418	-0.409737	0.145231	0.5731	0.350228
wm-rh-fusiform	6311.44	776.005	6238.84	936.153	0.0832008	-0.194204	0.360397	0.739529	0.556982
wm-rh-inferiorparietal	11105.4	1596.54	11476.3	1688.33	-0.22286	-0.500622	0.0554553	0.266572	0.116639
wm-rh-inferiortemporal	6089.28	865.905	6143.54	897.925	-0.0627791	-0.33995	0.214548	0.7891	0.657584
wm-rh-isthmuscingulate	3265.09	402.273	3289.06	404.934	-0.0608247	-0.337993	0.216496	0.79355	0.667589
wm-rh-lateraloccipital	10202.6	1439.64	10125.3	1475.15	0.0506759	-0.226613	0.327838	0.827777	0.720472
wm-rh-lateralorbitofrontal	6709.7	740.32	6800.28	831.594	-0.120186	-0.397467	0.157395	0.623091	0.396429
wm-rh-lingual	5708.24	1044.47	5816.39	889.82	-0.11209	-0.389349	0.165448	0.653804	0.428951
wm-rh-medialorbitofrontal	3940.89	520.279	4002.81	524.389	-0.124703	-0.401997	0.152902	0.604405	0.378952
wm-rh-middletemporal	6412.27	897.633	6434.39	844.269	-0.0241325	-0.301293	0.253089	0.918113	0.864677
wm-rh-parahippocampal	1533.28	219.682	1528.21	214.502	0.0180431	-0.259166	0.295207	0.930611	0.898606
wm-rh-paracentral	4346.94	705.564	4493.05	675.194	-0.207624	-0.485292	0.0705595	0.298332	0.143641
wm-rh-parsopercularis	3044.25	501.986	3114.32	499.109	-0.139384	-0.416727	0.138306	0.54206	0.325523
wm-rh-parsorbitalis	1227.57	184.299	1242.32	217.734	-0.0810085	-0.358202	0.196387	0.742531	0.567412
wm-rh-parstriangularis	3233.67	539.754	3276.43	603.661	-0.0776818	-0.35487	0.1997	0.742531	0.583417
wm-rh-pericalcarine	3320.67	829.177	3332.33	664.213	-0.0185019	-0.295665	0.258708	0.930506	0.896043
wm-rh-postcentral	6904.41	939.536	7098.91	978.542	-0.201115	-0.478745	0.0770145	0.314775	0.156555
wm-rh-posteriorcingulate	4138.06	527.65	4205.87	556.017	-0.122992	-0.400281	0.154604	0.612289	0.385515
wm-rh-precentral	12340.4	1513.46	12665.4	1557.01	-0.210613	-0.488299	0.0675956	0.289106	0.137994
wm-rh-precuneus	9179.92	1311.6	9280.14	1335.7	-0.0751128	-0.352297	0.202259	0.748592	0.59592
wm-rh-rostralanteriorcingulate	1913.39	291.314	1904.05	232.003	0.0377486	-0.239504	0.314907	0.868349	0.789804
wm-rh-rostralmiddlefrontal	12629	1930.3	12747.4	2093.3	-0.0665376	-0.343712	0.210803	0.781097	0.638516
wm-rh-superiorfrontal	16994.8	2228.02	17216.8	2372.4	-0.0985214	-0.375747	0.17895	0.684095	0.48683
wm-rh-superiorparietal	11131	1521.76	11221.5	1448.64	-0.0611237	-0.338293	0.216198	0.79355	0.666055
wm-rh-superiortemporal	6644.37	948.916	6623.88	998.831	0.0217153	-0.255501	0.298877	0.922025	0.878119
wm-rh-supramarginal	8330.68	1472.9	8325.67	1257.71	0.00664775	-0.270542	0.283821	0.975458	0.962555
wm-rh-frontalpole	389.808	81.8466	385.019	55.8068	0.0670885	-0.210254	0.344263	0.780228	0.635741
wm-rh-temporalpole	714.723	115.839	709.994	118.737	0.0393274	-0.237929	0.316486	0.866001	0.781233
wm-rh-transversetemporal	595.496	104.45	601.75	100.367	-0.0573913	-0.334557	0.219918	0.807001	0.68531
wm-rh-insula	8983.93	1007.88	9017.66	1025.17	-0.0372454	-0.314404	0.240006	0.868349	0.792541

## Sheet: TableS1-2.acAN (n=113) vs HC (n=90) subcortical
Table S1-2. acAN vs HC group-level comparison in subcortical volume. LH = Left hemisphere, RH = Right hemisphere, Mean_AN = Region of interest (ROI) mean values in AN, SD_AN = ROI standard devation (SD) values in AN, Mean_HC= ROI mean values in HC, SD_HC = ROI SD values in AN, Cohen_d, CI-lower = lower bound confidence interval, CI-upper = upper bound confidence interval, SE = Cohen’s d standard …
Region	Mean_AN	SD_AN	Mean_HC	SD_HC	Cohen_d	CI_lower	CI_upper	FDR_P_value	P_value
lh-Lateral-Ventricle	7683.54	4745.07	7326.53	5614.97	0.065832	-0.211506	0.343006	0.781687	0.642078
lh-Inf-Lat-Vent	356.039	182.487	376.663	196.191	-0.103827	-0.381065	0.173669	0.67612	0.463704
Lh-Cerebellum-White-Matter	13774.5	1647.86	14169.3	1675.07	-0.239734	-0.51761	0.0387367	0.22834	0.0915982
lh-Cerebellum-Cortex	55754.7	5465.24	56517.8	5092.98	-0.138766	-0.416106	0.138921	0.543242	0.32767
lh-Thalamus	7622.39	787.738	8004.14	709.112	-0.503785	-0.784711	-0.221636	0.00602574	0.000459546
lh-Caudate	3703.08	423.156	3739.48	418.463	-0.0781085	-0.355297	0.199275	0.742531	0.581353
lh-Putamen	5032.03	490.239	5174.88	589.409	-0.263211	-0.541262	0.0154919	0.17972	0.0641858
lh-Pallidum	1991.37	199.375	2082.29	225.938	-0.42714	-0.706938	-0.146298	0.0248227	0.00285433
3rd-Ventricle	989.836	258.993	868.542	179.797	0.53104	0.24838	0.812415	0.00437315	0.000227214
4th-Ventricle	1942.96	498.923	1767.99	499.786	0.347147	0.0674618	0.625978	0.0689376	0.0149547
lh-Hippocampus	4074.04	380.192	4112.31	425.538	-0.089995	-0.367204	0.187438	0.711655	0.525269
lh-Amygdala	1592.11	169.857	1644.45	197.526	-0.28313	-0.561344	-0.00421507	0.14331	0.0466326
CSF	1041.91	254.904	971.978	246.695	0.274795	-0.0040298	0.552939	0.1565	0.0534087
lh-Accumbens-area	566.98	145.495	574.391	141.746	-0.0376483	-0.314807	0.239604	0.868349	0.790349
lh-VentralDC	4015.54	370.135	4055.86	354.645	-0.108626	-0.385875	0.168895	0.66765	0.443334
lh-vessel	32.1841	24.2648	29.2078	23.5524	0.118543	-0.159029	0.395819	0.62933	0.402905
lh-choroid-plexus	482.949	143.875	438.117	153.053	0.300167	0.0210609	0.578532	0.121465	0.0350256
rh-Lateral-Ventricle	6714.6	3041.49	6568	4829.26	0.0320391	-0.245199	0.309198	0.884159	0.821005
rh-Inf-Lat-Vent	372.675	148.107	378.893	176.906	-0.033551	-0.310709	0.243691	0.878352	0.812712
rh-Cerebellum-White-Matter	13319.9	1534.22	13616	1823.35	-0.17845	-0.455959	0.0995037	0.390126	0.20848
rh-Cerebellum-Cortex	56107.3	5426.35	56920.4	5601.63	-0.143128	-0.420485	0.134585	0.525384	0.312729
rh-Thalamus	7391.93	742.136	7670.53	657.1	-0.392103	-0.67145	-0.111794	0.0378905	0.00608684
rh-Caudate	3815.28	440.531	3851.35	441.905	-0.0713569	-0.348537	0.206001	0.763979	0.614417
rh-Putamen	5126.6	466.922	5282.54	586.409	-0.296729	-0.575062	-0.0176621	0.125361	0.037144
rh-Pallidum	1875.03	189.57	1948.91	195.549	-0.382403	-0.661633	-0.102234	0.0446472	0.0074412
rh-Hippocampus	4175.25	392.452	4224.04	393.922	-0.119974	-0.397254	0.157606	0.623091	0.397262
rh-Amygdala	1660.9	211.317	1723.79	211.813	-0.294771	-0.573086	-0.0157262	0.127331	0.0383989
rh-Accumbens-area	630.012	125.311	621.901	117.43	0.0762311	-0.201145	0.353417	0.748592	0.590462
rh-VentralDC	4051.54	391.411	4096.94	355.024	-0.118017	-0.395291	0.159552	0.629988	0.404992
rh-vessel	20.1336	13.9476	19.0033	14.65	0.0715323	-0.205826	0.348712	0.763979	0.613547
rh-choroid-plexus	552.678	139.842	546.838	145.764	0.0453562	-0.231917	0.322516	0.847399	0.74876
Lh-CortexVol	241013	22052.1	255057	23682.7	-0.646426	-0.929976	-0.361338	0.000563544	8.49397e-06
Rh-CortexVol	241807	21828.1	255315	23210.9	-0.632021	-0.915275	-0.347259	0.00070962	1.31411e-05
Lh-CerebralWhiteMatterVol	220468	23505.9	223023	24734.6	-0.108834	-0.386084	0.168687	0.66765	0.442462
Rh-CerebralWhiteMatterVol	220217	23507.8	222036	24500.5	-0.0780723	-0.355261	0.199311	0.742531	0.581528
Lh-SurfaceHoles	15.2566	16.5264	15.2889	9.32225	0.0159734	-0.261232	0.293139	0.937465	0.910184
Rh-SurfaceHoles	14.8053	19.0262	13.9556	9.059	0.0743212	-0.203048	0.351505	0.750739	0.599797

## Sheet: TableS2-1.acAN (n=113) vs wrAN (n=35) Cortical
Table S2-1. acAN vs wrAN group-level comparison. LH = Left hemisphere, RH = Right hemisphere, Mean_AN = Region of interest (ROI) mean values in AN, SD_AN = ROI standard devation (SD) values in AN, Mean_HC= ROI mean values in HC, SD_HC = ROI SD values in AN, Cohen_d, CI-lower = lower bound confidence interval, CI-upper = upper bound confidence interval, SE = Cohen’s d standard error, Z_value= Z-va…
Region	Mean_AN	SD_AN	Mean_HC	SD_HC	Cohen_d	CI_lower	CI_upper	FDR_P_value	P_value
lh_bankssts_thickness	2.50347	0.176749	2.52411	0.128026	-0.123862	-0.439017	0.21257	0.890855	0.495777
lh_caudalanteriorcingulate_thickness	2.49924	0.213919	2.492	0.153853	0.0359187	-0.278789	0.372365	0.949827	0.778204
lh_caudalmiddlefrontal_thickness	2.56256	0.127811	2.57351	0.106827	-0.0889029	-0.421493	0.229946	0.922394	0.564412
lh_cuneus_thickness	1.87934	0.136142	1.87243	0.110145	0.052912	-0.302705	0.34838	0.984211	0.890639
lh_entorhinal_thickness	3.19235	0.331899	3.25026	0.267494	-0.182047	-0.443455	0.208174	0.890855	0.479147
lh_fusiform_thickness	2.7221	0.126098	2.71631	0.101096	0.0478973	-0.275668	0.375498	0.949827	0.76381
lh_inferiorparietal_thickness	2.43431	0.127177	2.4492	0.114654	-0.119722	-0.455605	0.196145	0.890855	0.435241
lh_inferiortemporal_thickness	2.79319	0.138095	2.80577	0.149596	-0.0892872	-0.405752	0.245574	0.92797	0.629804
lh_isthmuscingulate_thickness	2.27664	0.145733	2.29551	0.114339	-0.135751	-0.490792	0.161377	0.87529	0.322181
lh_lateraloccipital_thickness	2.13482	0.116371	2.10889	0.119017	0.2217	-0.175895	0.476087	0.87529	0.366833
lh_lateralorbitofrontal_thickness	2.68846	0.132248	2.64957	0.116427	0.302079	-0.133688	0.518887	0.860808	0.247309
lh_lingual_thickness	2.07229	0.142653	1.9926	0.127683	0.572044	0.109714	0.768592	0.40718	0.00898032
lh_medialorbitofrontal_thickness	2.44796	0.120295	2.45614	0.117678	-0.0683284	-0.418437	0.232978	0.922394	0.576842
lh_middletemporal_thickness	2.87681	0.148079	2.89466	0.10567	-0.128098	-0.480717	0.171322	0.87529	0.352368
lh_parahippocampal_thickness	2.77433	0.284109	2.76083	0.204167	0.0504377	-0.295819	0.355281	0.976814	0.857942
lh_paracentral_thickness	2.41887	0.163424	2.46283	0.128705	-0.281749	-0.623174	0.0314492	0.738366	0.0764549
lh_parsopercularis_thickness	2.65135	0.143525	2.65709	0.13667	-0.0403761	-0.395488	0.255776	0.92797	0.674149
lh_parsorbitalis_thickness	2.74439	0.21429	2.75229	0.160065	-0.0389058	-0.416885	0.234519	0.922394	0.583207
lh_parstriangularis_thickness	2.53118	0.156144	2.5162	0.131291	0.099368	-0.310857	0.340216	0.985314	0.929573
lh_pericalcarine_thickness	1.67435	0.175278	1.58369	0.128659	0.547466	0.094694	0.753041	0.438745	0.011607
lh_postcentral_thickness	2.12858	0.138928	2.12131	0.112836	0.0544671	-0.306493	0.344587	0.984211	0.908702
lh_posteriorcingulate_thickness	2.39947	0.136414	2.40126	0.1138	-0.0135983	-0.370998	0.280151	0.949827	0.784506
lh_precentral_thickness	2.60353	0.144433	2.64571	0.12506	-0.300963	-0.553104	0.100049	0.860808	0.173986
lh_precuneus_thickness	2.36285	0.121968	2.417	0.12857	-0.438335	-0.733748	-0.0760355	0.47295	0.0158137
lh_rostralanteriorcingulate_thickness	2.75649	0.200617	2.8342	0.134956	-0.414708	-0.60902	0.0452748	0.738366	0.091275
lh_rostralmiddlefrontal_thickness	2.39486	0.122628	2.38069	0.0748103	0.12508	-0.27794	0.373217	0.949827	0.77428
lh_superiorfrontal_thickness	2.72104	0.150333	2.76551	0.0977344	-0.317957	-0.640312	0.014728	0.738366	0.0612311
lh_superiorparietal_thickness	2.18102	0.132286	2.20951	0.130323	-0.21616	-0.559825	0.0934527	0.860808	0.161753
lh_superiortemporal_thickness	2.84992	0.144623	2.85783	0.142985	-0.0548256	-0.38983	0.261402	0.933113	0.699112
lh_supramarginal_thickness	2.56024	0.141215	2.61263	0.141931	-0.370552	-0.665004	-0.00932203	0.738366	0.0438315
lh_frontalpole_thickness	2.79174	0.242804	2.77717	0.259058	0.0590711	-0.366171	0.284961	0.950381	0.806883
lh_temporalpole_thickness	3.4773	0.361029	3.55746	0.255271	-0.2362	-0.462075	0.189745	0.881705	0.412862
lh_transversetemporal_thickness	2.56195	0.201585	2.5236	0.183446	0.194152	-0.214355	0.437216	0.890855	0.502616
lh_insula_thickness	3.01008	0.143336	3.03457	0.113952	-0.178698	-0.454516	0.197223	0.890855	0.439078
rh_bankssts_thickness	2.60465	0.180582	2.5638	0.14727	0.235614	-0.144521	0.507888	0.874565	0.275001
rh_caudalanteriorcingulate_thickness	2.38149	0.159625	2.38454	0.178723	-0.0186042	-0.368548	0.282592	0.949827	0.795841
rh_caudalmiddlefrontal_thickness	2.52833	0.135611	2.54186	0.132639	-0.100276	-0.455048	0.196696	0.890855	0.4372
rh_cuneus_thickness	1.91898	0.125369	1.92086	0.132479	-0.0147556	-0.370311	0.280836	0.949827	0.787682
rh_entorhinal_thickness	3.33045	0.324156	3.39097	0.27621	-0.192957	-0.429446	0.222057	0.902568	0.532691
rh_fusiform_thickness	2.75663	0.128318	2.73317	0.141224	0.178465	-0.158447	0.493762	0.87529	0.313621
rh_inferiorparietal_thickness	2.45605	0.125166	2.49886	0.13363	-0.336544	-0.653404	0.00197049	0.738366	0.0513937
rh_inferiortemporal_thickness	2.80218	0.12489	2.83157	0.135355	-0.230719	-0.522346	0.130283	0.860808	0.239025
rh_isthmuscingulate_thickness	2.27607	0.165994	2.29894	0.132762	-0.143961	-0.53054	0.122221	0.860808	0.220199
rh_lateraloccipital_thickness	2.20014	0.117571	2.19749	0.135792	0.0217593	-0.368733	0.282407	0.949827	0.794984
rh_lateralorbitofrontal_thickness	2.67643	0.12234	2.60883	0.112936	0.562366	0.105274	0.763993	0.40718	0.00969475
rh_lingual_thickness	2.08839	0.138983	2.01	0.122005	0.579717	0.115274	0.774353	0.40718	0.00815267
rh_medialorbitofrontal_thickness	2.48149	0.143035	2.45397	0.126834	0.197341	-0.172984	0.479034	0.87529	0.357584
rh_middletemporal_thickness	2.884	0.135867	2.91334	0.138999	-0.214804	-0.549579	0.10351	0.860808	0.180676
rh_parahippocampal_thickness	2.7276	0.223581	2.71334	0.236866	0.0628854	-0.28375	0.367386	0.949827	0.801232
rh_paracentral_thickness	2.45173	0.154751	2.5076	0.130067	-0.374013	-0.702653	-0.0459034	0.566664	0.0254849
rh_parsopercularis_thickness	2.6481	0.147082	2.644	0.112194	0.0293218	-0.364305	0.286821	0.954835	0.815577
rh_parsorbitalis_thickness	2.78055	0.167495	2.7522	0.178045	0.166747	-0.24638	0.404941	0.92797	0.633259
rh_parstriangularis_thickness	2.53222	0.161462	2.52626	0.142531	0.0379258	-0.37329	0.277867	0.949827	0.773945
rh_pericalcarine_thickness	1.70012	0.183849	1.61889	0.128934	0.470597	0.0252638	0.681397	0.691942	0.0347801
rh_postcentral_thickness	2.11766	0.124317	2.09674	0.130352	0.166371	-0.185464	0.466404	0.87529	0.39828
rh_posteriorcingulate_thickness	2.36527	0.125991	2.40394	0.0993014	-0.32142	-0.656121	-0.000675445	0.738366	0.0495297
rh_precentral_thickness	2.55086	0.159177	2.59897	0.111347	-0.322014	-0.610567	0.0437628	0.738366	0.0895488
rh_precuneus_thickness	2.38706	0.127729	2.41326	0.124057	-0.206451	-0.534732	0.118099	0.860808	0.210997
rh_rostralanteriorcingulate_thickness	2.71707	0.161915	2.69737	0.141669	0.125129	-0.207291	0.444346	0.890855	0.475845
rh_rostralmiddlefrontal_thickness	2.37119	0.130686	2.33189	0.0781766	0.32609	-0.128405	0.524255	0.860808	0.23454
rh_superiorfrontal_thickness	2.68942	0.147816	2.73297	0.101417	-0.314692	-0.6431	0.0120105	0.738366	0.0590134
rh_superiorparietal_thickness	2.17142	0.125075	2.20089	0.125622	-0.235306	-0.573815	0.0797326	0.839531	0.138414
rh_superiortemporal_thickness	2.8765	0.162647	2.89069	0.158089	-0.0877571	-0.414038	0.237344	0.925497	0.594962
rh_supramarginal_thickness	2.56388	0.138795	2.59554	0.120961	-0.234824	-0.54937	0.103715	0.860808	0.18108
rh_frontalpole_thickness	2.81888	0.23047	2.78094	0.223649	0.16572	-0.24996	0.401338	0.92797	0.648719
rh_temporalpole_thickness	3.56639	0.366568	3.66631	0.382427	-0.269833	-0.482332	0.169728	0.87529	0.347412
rh_transversetemporal_thickness	2.54145	0.228443	2.51546	0.191134	0.117984	-0.238868	0.412504	0.927792	0.601347
rh_insula_thickness	3.00467	0.164741	3.05877	0.130393	-0.343674	-0.611712	0.0426439	0.738366	0.0882884
lh_bankssts_volume	2501.74	564.78	2465.91	391.548	0.0676627	-0.325853	0.274512	0.998457	0.998457
lh_caudalanteriorcingulate_volume	1780.07	436.041	1827.69	347.176	-0.114173	-0.471908	0.180025	0.87529	0.380209
lh_caudalmiddlefrontal_volume	6199.29	1018.78	6158.09	926.884	0.0412834	-0.373616	0.277543	0.949827	0.772446
lh_cuneus_volume	3087.55	457.378	2968.14	499.72	0.255369	-0.121318	0.531458	0.860808	0.218159
lh_entorhinal_volume	1844.5	375.094	1821.8	411.733	0.0591355	-0.262169	0.38906	0.933113	0.702537
lh_fusiform_volume	9688.56	1324.57	9306.6	1052.59	0.301595	-0.131382	0.521229	0.860808	0.241677
lh_inferiorparietal_volume	12380	2059.91	12403.8	1973.34	-0.0116759	-0.437143	0.214427	0.890855	0.502893
lh_inferiortemporal_volume	11613.9	1657.25	11407.2	1504.55	0.127405	-0.308713	0.342363	0.985314	0.919312
lh_isthmuscingulate_volume	2594.88	379.33	2538.77	304.13	0.154493	-0.281182	0.369963	0.949827	0.78929
lh_lateraloccipital_volume	12013.7	1744.3	11380.1	1568.1	0.37167	-0.0754639	0.578171	0.829783	0.131712
lh_lateralorbitofrontal_volume	8018.07	891.738	7915.06	703.064	0.120973	-0.345509	0.305572	0.984211	0.904306
lh_lingual_volume	6785.42	966.87	6157	871.255	0.664662	0.204005	0.866647	0.235889	0.0015393
lh_medialorbitofrontal_volume	5302.34	564.084	5141.4	475.447	0.295441	-0.157097	0.495131	0.87529	0.309727
lh_middletemporal_volume	11844.7	1713.98	11476.5	1485.31	0.221365	-0.224573	0.426908	0.907721	0.542711
lh_parahippocampal_volume	2223.86	343.902	2129.4	317.357	0.27954	-0.125864	0.526837	0.860808	0.228569
lh_paracentral_volume	3464.02	439.345	3483.86	337.575	-0.0474781	-0.487124	0.164997	0.87529	0.332966
lh_parsopercularis_volume	5068.19	922.635	4816.46	744.441	0.284648	-0.165762	0.486349	0.87529	0.335277
lh_parsorbitalis_volume	2538.12	341.113	2537.89	259.267	0.000708014	-0.440125	0.211472	0.890855	0.491597
lh_parstriangularis_volume	3908.99	632.937	3873.09	567.117	0.0580773	-0.375568	0.275598	0.949827	0.763488
lh_pericalcarine_volume	2118.59	377.619	1943.71	355.256	0.469434	0.0654195	0.722784	0.47295	0.0187678
lh_postcentral_volume	9549.07	1340.02	9682.54	1053.73	-0.10435	-0.497844	0.154421	0.87529	0.302104
lh_posteriorcingulate_volume	3067.12	428.051	3068.4	362.389	-0.00310607	-0.42829	0.223203	0.902568	0.537243
lh_precentral_volume	13222.3	1433.14	13561.7	1434.34	-0.236735	-0.591641	0.0622725	0.746652	0.11259
lh_precuneus_volume	9374.61	1196.04	9446.23	1103.91	-0.0609394	-0.453053	0.19867	0.890855	0.444262
lh_rostralanteriorcingulate_volume	2610.74	507.641	2692.43	479.171	-0.162994	-0.474076	0.177882	0.87529	0.373232
lh_rostralmiddlefrontal_volume	15847.3	2061.97	15007.8	1597.6	0.427485	-0.0391025	0.615337	0.738366	0.084394
lh_superiorfrontal_volume	22834.9	2750.99	22387.5	2920.31	0.16028	-0.300604	0.350486	0.984211	0.880638
lh_superiorparietal_volume	12855	1836.33	13031.1	1345.29	-0.101535	-0.476154	0.175829	0.87529	0.366621
lh_superiortemporal_volume	13269.3	1921.24	12892.5	1622.85	0.203009	-0.231939	0.419484	0.922394	0.57257
lh_supramarginal_volume	11262.2	2003.58	11709.8	1693.49	-0.231227	-0.597118	0.0569134	0.738366	0.105481
lh_frontalpole_volume	1116.82	188.571	1094.06	118.023	0.13031	-0.323501	0.327564	0.997296	0.990242
lh_temporalpole_volume	2542.23	356.333	2565.54	351.682	-0.0656226	-0.416995	0.234409	0.922394	0.582754
lh_transversetemporal_volume	1275.97	237.353	1229.23	222.112	0.199857	-0.207793	0.443839	0.890855	0.477722
lh_insula_volume	7015.18	746.773	6940.8	605.152	0.103835	-0.303646	0.347438	0.984211	0.895122
rh_bankssts_volume	2347.67	437.718	2191.74	317.703	0.377648	-0.0852942	0.568142	0.857997	0.147539
rh_caudalanteriorcingulate_volume	2107.14	481.702	2005.83	317.699	0.225695	-0.183885	0.468001	0.87529	0.392983
rh_caudalmiddlefrontal_volume	6112.59	1198.67	5672.46	957.065	0.38374	-0.0659341	0.587901	0.766837	0.117663
rh_cuneus_volume	3356.96	537.869	3303.57	533.672	0.0994317	-0.262984	0.388241	0.933355	0.706189
rh_entorhinal_volume	1850.46	419.654	1923.97	414.14	-0.175706	-0.468296	0.183594	0.87529	0.392012
rh_fusiform_volume	9551.38	1176.23	9085.89	1103.8	0.401368	-0.0535917	0.600514	0.738366	0.101257
rh_inferiorparietal_volume	14804.8	2078.57	15140.6	1889.68	-0.164913	-0.601849	0.0522856	0.738366	0.099634
rh_inferiortemporal_volume	11105.7	1721.43	10706.3	1255.05	0.245796	-0.183894	0.467993	0.87529	0.39301
rh_isthmuscingulate_volume	2455.36	354.496	2340.71	368.401	0.320442	-0.124223	0.528505	0.860808	0.224771
rh_lateraloccipital_volume	12325.4	1597.63	11826.3	1658.01	0.309666	-0.117923	0.534911	0.860808	0.21061
rh_lateralorbitofrontal_volume	7699.46	803.132	7323.91	783.901	0.470199	0.00183348	0.65731	0.738366	0.048732
rh_lingual_volume	7149.52	1093.6	6476.71	1044.94	0.621551	0.179502	0.841095	0.235889	0.00249617
rh_medialorbitofrontal_volume	5906.76	692.092	5826.4	559.141	0.121114	-0.305665	0.345416	0.984211	0.904749
rh_middletemporal_volume	12951.7	1769.66	12581.9	1453.34	0.217343	-0.241354	0.41	0.92797	0.611828
rh_parahippocampal_volume	2000.23	235.366	2021.23	338.716	-0.0798161	-0.417343	0.234063	0.922394	0.581322
rh_paracentral_volume	3775.67	563.185	3753.4	443.819	0.0414174	-0.381419	0.269773	0.949827	0.736846
rh_parsopercularis_volume	4064.61	701.701	3979.26	617.908	0.124949	-0.323231	0.327834	0.997296	0.988946
rh_parsorbitalis_volume	3025.65	416.479	2972.66	332.304	0.132981	-0.30633	0.34475	0.984211	0.907924
rh_parstriangularis_volume	4534.46	849.43	4379.97	698.308	0.189153	-0.254474	0.396797	0.92797	0.668423
rh_pericalcarine_volume	2354.4	418.009	2163.17	447.121	0.449981	0.0468324	0.70361	0.566664	0.025123
rh_postcentral_volume	9207.13	1168.2	9208.29	1192.45	-0.000982179	-0.395379	0.255884	0.92797	0.674626
rh_posteriorcingulate_volume	3182.46	467.593	3128.03	338.35	0.123458	-0.2909	0.360213	0.964913	0.834726
rh_precentral_volume	12904	1541.65	13039.2	1596.46	-0.0869742	-0.487722	0.164407	0.87529	0.331194
rh_precuneus_volume	9828.92	1258.76	9853.29	1079.81	-0.0199809	-0.436987	0.214582	0.890855	0.50349
rh_rostralanteriorcingulate_volume	1989.95	404.694	1847.11	340.514	0.36559	-0.0211131	0.633765	0.738366	0.0667163
rh_rostralmiddlefrontal_volume	16228.1	2273.18	15246.9	1863.81	0.449105	-0.00854985	0.646651	0.738366	0.0562867
rh_superiorfrontal_volume	21783.2	2694.04	21518.9	2657.56	0.0983863	-0.346434	0.304648	0.984211	0.899899
rh_superiorparietal_volume	12586.2	1738.9	12689.3	1400.52	-0.0618979	-0.48277	0.169295	0.87529	0.346075
rh_superiortemporal_volume	12388.9	1571.06	12152.3	1417.59	0.153947	-0.293128	0.35798	0.971107	0.845223
rh_supramarginal_volume	10367.4	1768.11	10255.9	1368.78	0.0662243	-0.366131	0.285001	0.950381	0.80707
rh_frontalpole_volume	1364.96	239.705	1289.43	186.597	0.330656	-0.132903	0.519684	0.860808	0.245382
rh_temporalpole_volume	2614.88	435.435	2626.4	375.104	-0.0272767	-0.346992	0.304091	0.984211	0.897244
rh_transversetemporal_volume	965.681	177.587	921.286	151.616	0.25828	-0.176253	0.475724	0.87529	0.367982
rh_insula_volume	6774.85	747.586	6913.57	677.421	-0.18955	-0.529813	0.122936	0.860808	0.221824
lh_bankssts_meancurv	0.0961062	0.0113534	0.0938	0.00948621	0.210668	-0.161103	0.49107	0.87529	0.321375
lh_caudalanteriorcingulate_meancurv	0.120867	0.0134307	0.125029	0.011403	-0.320426	-0.593429	0.0605231	0.746652	0.110229
lh_caudalmiddlefrontal_meancurv	0.112637	0.00840712	0.110343	0.00673858	0.285025	-0.168636	0.483437	0.87529	0.344044
lh_cuneus_meancurv	0.140673	0.013012	0.140914	0.0094476	-0.0196925	-0.437655	0.21392	0.890855	0.500946
lh_entorhinal_meancurv	0.108504	0.0157396	0.0979429	0.0158707	0.669716	0.180922	0.842574	0.235889	0.00242838
lh_fusiform_meancurv	0.124239	0.00882698	0.121057	0.00649408	0.38141	-0.0373138	0.617168	0.738366	0.0824808
lh_inferiorparietal_meancurv	0.119894	0.00801156	0.120029	0.00693451	-0.0173353	-0.393482	0.25777	0.92797	0.682958
lh_inferiortemporal_meancurv	0.122743	0.00833322	0.121029	0.00800179	0.207672	-0.198064	0.453666	0.890855	0.442087
lh_isthmuscingulate_meancurv	0.121646	0.00757571	0.122	0.00733645	-0.0470679	-0.322863	0.328202	0.997296	0.987176
lh_lateraloccipital_meancurv	0.129965	0.00863127	0.131029	0.00578276	-0.132033	-0.475464	0.17651	0.87529	0.368807
lh_lateralorbitofrontal_meancurv	0.128283	0.0077856	0.127686	0.0085501	0.0749633	-0.300196	0.350895	0.984211	0.878698
lh_lingual_meancurv	0.136513	0.0111708	0.136886	0.00938011	-0.0345478	-0.383442	0.267759	0.945265	0.727704
lh_medialorbitofrontal_meancurv	0.129204	0.0131741	0.122629	0.00981621	0.527131	0.06798	0.725428	0.47295	0.018014
lh_middletemporal_meancurv	0.118035	0.0091319	0.116943	0.00871761	0.120895	-0.260696	0.390541	0.933113	0.695959
lh_parahippocampal_meancurv	0.0952301	0.015821	0.0896857	0.0147185	0.356066	-0.0486285	0.60559	0.738366	0.0952
lh_paracentral_meancurv	0.101124	0.0091964	0.101286	0.00709835	-0.0184877	-0.419934	0.231492	0.922394	0.570735
lh_parsopercularis_meancurv	0.112301	0.00859701	0.111457	0.00704332	0.102131	-0.302389	0.348697	0.984211	0.889134
lh_parsorbitalis_meancurv	0.140168	0.0145418	0.1386	0.0116169	0.112689	-0.300666	0.350424	0.984211	0.880933
lh_parstriangularis_meancurv	0.117496	0.0102121	0.118343	0.0101719	-0.0830442	-0.405959	0.245368	0.92797	0.62892
lh_pericalcarine_meancurv	0.130345	0.0111945	0.133229	0.0120271	-0.25307	-0.572858	0.0806708	0.839531	0.139922
lh_postcentral_meancurv	0.108248	0.00912173	0.106914	0.00721262	0.15302	-0.284896	0.361045	0.949827	0.801573
lh_posteriorcingulate_meancurv	0.126363	0.00973769	0.1254	0.00957693	0.099256	-0.225333	0.426142	0.908793	0.545757
lh_precentral_meancurv	0.105336	0.00925493	0.103257	0.00617558	0.24074	-0.219906	0.431615	0.902568	0.524204
lh_precuneus_meancurv	0.121053	0.00724426	0.122229	0.00719512	-0.162519	-0.509819	0.142618	0.874565	0.269989
lh_rostralanteriorcingulate_meancurv	0.13008	0.0119614	0.131857	0.012098	-0.148207	-0.47576	0.176219	0.87529	0.367871
lh_rostralmiddlefrontal_meancurv	0.134106	0.00789367	0.133143	0.00729683	0.124161	-0.274288	0.376884	0.949827	0.757472
lh_superiorfrontal_meancurv	0.121301	0.00674919	0.120514	0.00425214	0.125708	-0.282812	0.368327	0.949827	0.796867
lh_superiorparietal_meancurv	0.118425	0.00816001	0.116914	0.00663933	0.192854	-0.250879	0.400413	0.92797	0.652712
lh_superiortemporal_meancurv	0.101912	0.00969495	0.100771	0.0064902	0.125967	-0.236056	0.415336	0.925497	0.589587
lh_supramarginal_meancurv	0.121779	0.00825458	0.122857	0.00777682	-0.132385	-0.512158	0.140314	0.867768	0.264004
lh_frontalpole_meancurv	0.172832	0.0197574	0.171543	0.0164698	0.0676905	-0.267247	0.383956	0.945265	0.72539
lh_temporalpole_meancurv	0.138407	0.0185552	0.1394	0.0153665	-0.0555835	-0.402536	0.248769	0.92797	0.643559
lh_transversetemporal_meancurv	0.118832	0.0166701	0.121114	0.0153676	-0.139376	-0.505434	0.146939	0.87529	0.281461
lh_insula_meancurv	0.116319	0.00723738	0.113714	0.00716434	0.360684	-0.0563907	0.597652	0.738366	0.104807
rh_bankssts_meancurv	0.0973451	0.0115571	0.0970571	0.0083347	0.02644	-0.340561	0.310513	0.985314	0.927925
rh_caudalanteriorcingulate_meancurv	0.124177	0.0106354	0.123486	0.0100539	0.0658181	-0.263839	0.387381	0.935154	0.710024
rh_caudalmiddlefrontal_meancurv	0.113159	0.010597	0.110514	0.00734195	0.26624	-0.162205	0.489953	0.87529	0.324627
rh_cuneus_meancurv	0.139487	0.0112925	0.138429	0.0102936	0.0956056	-0.322582	0.328483	0.997296	0.985827
rh_entorhinal_meancurv	0.114195	0.0162117	0.110743	0.0205703	0.199241	-0.206908	0.444733	0.890855	0.474415
rh_fusiform_meancurv	0.122398	0.0097069	0.120257	0.0067621	0.235114	-0.158589	0.493619	0.87529	0.314031
rh_inferiorparietal_meancurv	0.119655	0.00808081	0.119657	0.00627292	-0.000295616	-0.38499	0.266219	0.942699	0.720741
rh_inferiortemporal_meancurv	0.121531	0.00902187	0.121829	0.00845572	-0.0334634	-0.413108	0.238268	0.927691	0.598827
rh_isthmuscingulate_meancurv	0.122619	0.00839677	0.125029	0.00767918	-0.292536	-0.553328	0.099829	0.860808	0.173568
rh_lateraloccipital_meancurv	0.129938	0.00943141	0.130343	0.00537939	-0.0467503	-0.414084	0.237299	0.925497	0.594772
rh_lateralorbitofrontal_meancurv	0.137796	0.00962805	0.135086	0.0110357	0.271792	-0.123558	0.529181	0.860808	0.223244
rh_lingual_meancurv	0.138301	0.0093081	0.138686	0.008831	-0.0418329	-0.410298	0.241058	0.92797	0.610578
rh_medialorbitofrontal_meancurv	0.131389	0.0119077	0.125486	0.00860701	0.525889	0.0795491	0.737379	0.47295	0.014931
rh_middletemporal_meancurv	0.11646	0.00907413	0.116	0.00760418	0.0525683	-0.329797	0.321268	0.997296	0.979515
rh_parahippocampal_meancurv	0.0940265	0.0130756	0.0915143	0.0120254	0.195678	-0.200639	0.451064	0.890855	0.451368
rh_paracentral_meancurv	0.104389	0.00907256	0.102286	0.00586902	0.249371	-0.14867	0.503677	0.87529	0.28615
rh_parsopercularis_meancurv	0.114611	0.00978924	0.111286	0.0102199	0.336148	-0.119345	0.533465	0.860808	0.213748
rh_parsorbitalis_meancurv	0.14215	0.0120262	0.138886	0.00961852	0.283629	-0.142935	0.509497	0.874565	0.27082
rh_parstriangularis_meancurv	0.120982	0.0101471	0.121086	0.00997754	-0.010231	-0.394352	0.256905	0.92797	0.679134
rh_pericalcarine_meancurv	0.129637	0.0116144	0.131714	0.00960261	-0.185817	-0.524109	0.128548	0.860808	0.23488
rh_postcentral_meancurv	0.107133	0.0100013	0.104943	0.00814553	0.228083	-0.201468	0.450227	0.890855	0.454378
rh_posteriorcingulate_meancurv	0.129566	0.0103327	0.129943	0.00693645	-0.0390173	-0.331427	0.319639	0.997296	0.971693
rh_precentral_meancurv	0.105478	0.0101278	0.103714	0.00714378	0.185312	-0.248665	0.402641	0.92797	0.643107
rh_precuneus_meancurv	0.120876	0.00760889	0.120886	0.00642958	-0.00130701	-0.380878	0.270311	0.949827	0.739294
rh_rostralanteriorcingulate_meancurv	0.129805	0.0146421	0.129257	0.012512	0.0386724	-0.28846	0.362661	0.957513	0.823258
rh_rostralmiddlefrontal_meancurv	0.135142	0.00810629	0.135829	0.00527751	-0.0910763	-0.432093	0.219432	0.902568	0.522342
rh_superiorfrontal_meancurv	0.121929	0.00787709	0.121514	0.00569505	0.0558704	-0.361758	0.28936	0.959475	0.827484
rh_superiorparietal_meancurv	0.117283	0.00886956	0.115943	0.005985	0.16172	-0.282674	0.368466	0.949827	0.796222
rh_superiortemporal_meancurv	0.101903	0.0120497	0.100029	0.00782337	0.167198	-0.25138	0.399909	0.92797	0.654891
rh_supramarginal_meancurv	0.120292	0.00713728	0.119	0.0065664	0.184353	-0.241336	0.410019	0.92797	0.611751
rh_frontalpole_meancurv	0.17508	0.0214689	0.177029	0.0181748	-0.0939307	-0.451453	0.200254	0.890855	0.449973
rh_temporalpole_meancurv	0.142708	0.0199391	0.137314	0.0161113	0.282152	-0.137232	0.515287	0.867768	0.256144
rh_transversetemporal_meancurv	0.122664	0.0182799	0.1212	0.0164831	0.0818744	-0.320735	0.33033	0.997296	0.976957
rh_insula_meancurv	0.114115	0.00784646	0.111229	0.00579089	0.389074	-0.0250001	0.629781	0.738366	0.0702506
lh_bankssts_area	1025.34	190.093	1011.63	144.119	0.07597	-0.320299	0.330767	0.997296	0.974861
lh_caudalanteriorcingulate_area	628.602	125.75	654.171	112.299	-0.208308	-0.542513	0.110451	0.860808	0.194671
lh_caudalmiddlefrontal_area	2189.16	309.815	2167.26	286.925	0.0718957	-0.340007	0.311066	0.985314	0.930574
lh_cuneus_area	1561.15	236.373	1516.57	250.62	0.185927	-0.180019	0.471913	0.87529	0.380192
lh_entorhinal_area	415.894	82.3205	408.286	75.4467	0.0941921	-0.250732	0.400562	0.92797	0.65207
lh_fusiform_area	3119.04	366.522	3019.14	292.461	0.284858	-0.155726	0.496521	0.87529	0.305805
lh_inferiorparietal_area	4547.73	661.044	4577.34	635.299	-0.045194	-0.437662	0.213913	0.890855	0.500918
lh_inferiortemporal_area	3494.11	443.349	3441.03	370.874	0.124138	-0.294854	0.356249	0.974549	0.853375
lh_isthmuscingulate_area	1001.84	145.288	971.314	100.598	0.224134	-0.183211	0.468683	0.87529	0.390734
lh_lateraloccipital_area	5126.98	671.002	4937.51	539.351	0.294774	-0.132423	0.520172	0.860808	0.244207
lh_lateralorbitofrontal_area	2732.65	276.773	2730.77	223.748	0.00706398	-0.3889	0.262328	0.933113	0.703249
lh_lingual_area	3069.54	421.065	2955.49	409.633	0.272576	-0.100346	0.552802	0.860808	0.174553
lh_medialorbitofrontal_area	1946.81	205.743	1874.97	132.891	0.375605	-0.0552587	0.59881	0.738366	0.10336
lh_middletemporal_area	3312.56	411.456	3221.34	366.731	0.227193	-0.193185	0.458598	0.890855	0.424803
lh_parahippocampal_area	673.345	88.5073	649.143	72.5839	0.284512	-0.116542	0.536316	0.860808	0.207595
lh_paracentral_area	1297.73	133.259	1299.86	104.404	-0.0167667	-0.423285	0.228168	0.922394	0.557185
lh_parsopercularis_area	1654.39	270.937	1580.74	229.793	0.281165	-0.150315	0.502009	0.87529	0.290654
lh_parsorbitalis_area	714.372	78.6409	708.686	73.6585	0.0733586	-0.326873	0.324192	0.997296	0.993561
lh_parstriangularis_area	1344.04	197.362	1343.34	166.926	0.0036314	-0.379534	0.271649	0.949827	0.745396
lh_pericalcarine_area	1438.8	256.02	1416.54	249.176	0.0874602	-0.236227	0.415164	0.925497	0.5903
lh_postcentral_area	3968.38	447.696	4058.63	333.307	-0.212938	-0.576067	0.0775252	0.836036	0.134916
lh_posteriorcingulate_area	1150.88	151.253	1159.14	144.803	-0.0551352	-0.428369	0.223125	0.902568	0.536933
lh_precentral_area	4606.65	407.26	4688.54	423.751	-0.199185	-0.582465	0.071257	0.80313	0.125356
lh_precuneus_area	3678.54	454.53	3634.06	401.039	0.100492	-0.28689	0.364235	0.954835	0.815904
lh_rostralanteriorcingulate_area	806.628	156.701	805.914	133.932	0.00470674	-0.343454	0.307624	0.985314	0.914107
lh_rostralmiddlefrontal_area	5740.53	717.874	5472.09	508.61	0.397719	-0.0275964	0.627121	0.738366	0.0726965
lh_superiorfrontal_area	7256.87	797.652	7067.6	793.713	0.237553	-0.20753	0.444105	0.890855	0.476739
lh_superiorparietal_area	5315.56	692.978	5349.49	475.405	-0.0522889	-0.396531	0.254738	0.92797	0.669583
lh_superiortemporal_area	4000.37	468.414	3919.77	435.963	0.174815	-0.243062	0.408281	0.92797	0.619075
lh_supramarginal_area	3925.14	680.644	4040.34	593.378	-0.174191	-0.513557	0.138936	0.867768	0.260469
lh_frontalpole_area	291.841	33.4852	288.743	30.3163	0.0945198	-0.272601	0.378578	0.949827	0.749745
lh_temporalpole_area	503.602	56.5705	490.686	62.3872	0.222778	-0.214054	0.437519	0.890855	0.501462
lh_transversetemporal_area	453.124	67.9082	451.514	57.161	0.0245506	-0.34136	0.309715	0.985314	0.924107
lh_insula_area	2303.89	261.76	2253.49	236.955	0.196754	-0.214804	0.436762	0.890855	0.504346
rh_bankssts_area	936.558	142.282	892.314	104.158	0.329255	-0.120098	0.532699	0.860808	0.215423
rh_caudalanteriorcingulate_area	755.876	143.524	713.571	85.0696	0.319908	-0.0955477	0.55769	0.860808	0.165566
rh_caudalmiddlefrontal_area	2166.32	370.161	2012.06	327.205	0.427774	-0.018751	0.636187	0.738366	0.0646414
rh_cuneus_area	1617.55	238.734	1614.03	227.071	0.0149113	-0.314301	0.336769	0.990625	0.946073
rh_entorhinal_area	383.018	76.6737	386.457	89.6071	-0.0430615	-0.395574	0.25569	0.92797	0.673771
rh_fusiform_area	3036.21	352.953	2958.34	325.433	0.224577	-0.210697	0.440907	0.890855	0.488657
rh_inferiorparietal_area	5366.15	692.503	5420.74	613.614	-0.080883	-0.482841	0.169225	0.87529	0.345859
rh_inferiortemporal_area	3331.11	460.222	3229.46	343.298	0.233245	-0.186162	0.465699	0.875376	0.400635
rh_isthmuscingulate_area	934.345	127.114	896.486	125.421	0.298761	-0.0984038	0.55478	0.860808	0.170872
rh_lateraloccipital_area	5080.85	610.304	4919.86	600.281	0.264797	-0.123929	0.528804	0.860808	0.224094
rh_lateralorbitofrontal_area	2624.58	277.503	2557.09	254.674	0.247797	-0.146271	0.506111	0.87529	0.279668
rh_lingual_area	3195.18	486.165	3080.83	483.2	0.235539	-0.116395	0.536465	0.860808	0.207276
rh_medialorbitofrontal_area	2087.64	244.062	2072.51	167.435	0.0661762	-0.312198	0.338874	0.988286	0.935995
rh_middletemporal_area	3665.78	425.465	3540.49	349.841	0.306262	-0.139904	0.512574	0.867768	0.26295
rh_parahippocampal_area	623.097	74.1472	632.029	79.8839	-0.11826	-0.445958	0.205694	0.890855	0.469904
rh_paracentral_area	1416.46	178.277	1387.91	142.292	0.16735	-0.253802	0.397473	0.92797	0.665473
rh_parsopercularis_area	1367.73	216.506	1332.6	174.695	0.169304	-0.257753	0.393499	0.92797	0.682885
rh_parsorbitalis_area	847.85	110.502	843.171	112.886	0.0421219	-0.314038	0.337032	0.990625	0.944813
rh_parstriangularis_area	1546.48	256.886	1500.26	226.888	0.184719	-0.219745	0.431777	0.902568	0.523571
rh_pericalcarine_area	1560.88	302.741	1515.09	282.837	0.153543	-0.178744	0.473203	0.87529	0.376031
rh_postcentral_area	3867.63	444.777	3939.91	374.731	-0.168308	-0.534795	0.118037	0.860808	0.21086
rh_posteriorcingulate_area	1200.78	170.795	1169.03	119.79	0.197977	-0.195941	0.455811	0.890855	0.434519
rh_precentral_area	4606.42	454.56	4593.69	477.771	0.0276702	-0.393035	0.258215	0.92797	0.68493
rh_precuneus_area	3844.84	478.142	3818.94	395.573	0.0562704	-0.333795	0.317273	0.997296	0.960332
rh_rostralanteriorcingulate_area	614.248	115.214	571.657	92.3038	0.386118	-0.00660565	0.648646	0.738366	0.0548017
rh_rostralmiddlefrontal_area	5877.08	756.421	5616.43	665.407	0.354034	-0.0376243	0.61685	0.738366	0.0828104
rh_superiorfrontal_area	6988.18	801.807	6817.11	726.313	0.217949	-0.210783	0.440821	0.890855	0.488981
rh_superiorparietal_area	5217.9	649.858	5205.4	449.544	0.0205257	-0.379701	0.271483	0.949827	0.744637
rh_superiortemporal_area	3725.01	411.319	3648.06	320.885	0.196242	-0.25103	0.400262	0.92797	0.653367
rh_supramarginal_area	3644.66	583.809	3595.57	489.931	0.0871441	-0.326644	0.32442	0.997296	0.994658
rh_frontalpole_area	350.982	44.6092	331.371	37.1191	0.456261	0.0367577	0.69323	0.615232	0.0292968
rh_temporalpole_area	495.558	65.561	476.514	71.2689	0.284509	-0.134059	0.51851	0.860808	0.248222
rh_transversetemporal_area	337.336	48.025	332.486	41.8839	0.10394	-0.327667	0.323397	0.997296	0.989744
rh_insula_area	2218.6	253.317	2204.66	229.633	0.0562274	-0.30929	0.341786	0.985314	0.922072
wm-lh-bankssts	2833.82	640.269	2790.16	574.33	0.0697972	-0.276825	0.374337	0.949827	0.769135
wm-lh-caudalanteriorcingulate	2659.84	380.797	2713.08	372.908	-0.140473	-0.455259	0.196487	0.890855	0.436458
wm-lh-caudalmiddlefrontal	6261.04	856.847	6075.56	710.228	0.224815	-0.166573	0.485528	0.87529	0.337735
wm-lh-cuneus	2628.63	493.229	2563.14	505.375	0.132008	-0.209042	0.442578	0.890855	0.482409
wm-lh-entorhinal	878.529	210.743	891.146	187.112	-0.0613995	-0.330228	0.320837	0.997296	0.977445
wm-lh-fusiform	6532.82	759.788	6346.17	597.438	0.257374	-0.132629	0.519963	0.860808	0.24471
wm-lh-inferiorparietal	9570.56	1534.02	9801.83	1410.88	-0.153547	-0.486491	0.165622	0.87529	0.334852
wm-lh-inferiortemporal	6433	904.131	6281.37	792.672	0.172416	-0.206432	0.445213	0.890855	0.472645
wm-lh-isthmuscingulate	3604.52	458.342	3530	369.188	0.169673	-0.196922	0.45482	0.890855	0.438006
wm-lh-lateraloccipital	10010.7	1431.78	9520.43	1239.39	0.352849	-0.0463001	0.607971	0.738366	0.0924608
wm-lh-lateralorbitofrontal	6659.09	746.967	6727.61	511.083	-0.0979902	-0.407312	0.244024	0.92797	0.623176
wm-lh-lingual	5416.11	810.785	5329.98	771.51	0.107413	-0.221616	0.429891	0.902568	0.530944
wm-lh-medialorbitofrontal	3789.82	524.04	3587.95	404.328	0.404771	0.0215814	0.677609	0.693899	0.0367142
wm-lh-middletemporal	5623.86	868.159	5516.79	856.81	0.123707	-0.242613	0.408733	0.92797	0.617165
wm-lh-parahippocampal	1551.26	215.94	1504.29	199.31	0.221385	-0.119851	0.532951	0.860808	0.214873
wm-lh-paracentral	3684.76	510.567	3767.45	366.914	-0.171921	-0.495899	0.156339	0.87529	0.307556
wm-lh-parsopercularis	3464.52	572.743	3355.06	519.563	0.195181	-0.18453	0.467349	0.87529	0.395141
wm-lh-parsorbitalis	1011.09	147.564	1007.06	144.933	0.0274505	-0.313378	0.337693	0.990625	0.94165
wm-lh-parstriangularis	3001.55	434.428	3034.72	390.498	-0.0781226	-0.395873	0.255393	0.92797	0.672462
wm-lh-pericalcarine	3282.21	705.63	3279.23	600.54	0.00436445	-0.305118	0.345964	0.984211	0.90214
wm-lh-postcentral	6892.6	833.742	7178.46	779.649	-0.347982	-0.660652	-0.00508703	0.738366	0.0465487
wm-lh-posteriorcingulate	4254.23	487.566	4280.19	452.571	-0.0541336	-0.39336	0.257892	0.92797	0.683498
wm-lh-precentral	12300.2	1393.92	12954.5	1305.15	-0.476297	-0.727686	-0.0701673	0.47295	0.0173913
wm-lh-precuneus	8789.6	1321.63	8680.89	1092.4	0.085472	-0.277693	0.373465	0.949827	0.773139
wm-lh-rostralanteriorcingulate	2428.15	381.263	2359.55	283.792	0.190078	-0.173902	0.478105	0.87529	0.360483
wm-lh-rostralmiddlefrontal	12337.5	1770.75	11903.7	1199.06	0.262079	-0.102694	0.55041	0.860808	0.179084
wm-lh-superiorfrontal	17448.6	2127.76	17421.6	2240.46	0.012537	-0.345401	0.30568	0.984211	0.90482
wm-lh-superiorparietal	11500.1	1713.95	11827.5	1132.83	-0.204949	-0.491686	0.160495	0.87529	0.319588
wm-lh-superiortemporal	7868.92	1206.86	7834.24	931.1	0.0301903	-0.310105	0.34097	0.985314	0.925971
wm-lh-supramarginal	8431.25	1571.11	8701.64	1243.86	-0.180109	-0.479077	0.172942	0.87529	0.35745
wm-lh-frontalpole	315.444	60.5807	315.1	44.3196	0.00601745	-0.323317	0.327747	0.997296	0.989359
wm-lh-temporalpole	693.26	105.477	669.489	98.9126	0.228606	-0.180974	0.470947	0.87529	0.383328
wm-lh-transversetemporal	832.004	143.418	851.631	157.013	-0.133793	-0.454059	0.197675	0.890855	0.440693
wm-lh-insula	9321.17	964.35	9248.08	864.342	0.0775971	-0.274001	0.377172	0.949827	0.756155
wm-rh-bankssts	2802.19	544.542	2742.31	432.398	0.115014	-0.265106	0.386107	0.93939	0.715726
wm-rh-caudalanteriorcingulate	2741.56	395.89	2666.33	315.405	0.198674	-0.189069	0.462758	0.881705	0.41054
wm-rh-caudalmiddlefrontal	5848.57	1010.96	5451.42	924.982	0.400514	-0.0135503	0.64152	0.738366	0.0602615
wm-rh-cuneus	2635.87	491.339	2710.71	447.91	-0.155414	-0.44042	0.21118	0.890855	0.490486
wm-rh-entorhinal	798.949	179.068	790.609	134.694	0.0491249	-0.262392	0.388835	0.933113	0.703538
wm-rh-fusiform	6311.44	776.005	6309.3	793.981	0.00274169	-0.362895	0.288227	0.957513	0.822165
wm-rh-inferiorparietal	11105.4	1596.54	11343.3	1440.29	-0.152349	-0.490368	0.161796	0.87529	0.323417
wm-rh-inferiortemporal	6089.28	865.905	5852.26	592.67	0.292425	-0.0971667	0.55604	0.860808	0.168558
wm-rh-isthmuscingulate	3265.09	402.273	3218.36	370.216	0.118311	-0.220775	0.430739	0.902568	0.527622
wm-rh-lateraloccipital	10202.6	1439.64	9882.57	1232.2	0.229569	-0.119946	0.532853	0.860808	0.215086
wm-rh-lateralorbitofrontal	6709.7	740.32	6609.95	613.005	0.139964	-0.174566	0.477432	0.87529	0.362592
wm-rh-lingual	5708.24	1044.47	5569.81	935.672	0.135684	-0.179207	0.472735	0.87529	0.377538
wm-rh-medialorbitofrontal	3940.89	520.279	3806.95	383.635	0.27232	-0.0886572	0.564713	0.860808	0.153277
wm-rh-middletemporal	6412.27	897.633	6201.99	776.677	0.241431	-0.148032	0.504325	0.87529	0.284414
wm-rh-parahippocampal	1533.28	219.682	1548.71	212.831	-0.0707293	-0.352565	0.298529	0.984211	0.870786
wm-rh-paracentral	4346.94	705.564	4426.25	591.199	-0.116534	-0.475648	0.176329	0.87529	0.368226
wm-rh-parsopercularis	3044.25	501.986	2974.54	444.346	0.142506	-0.245341	0.405986	0.92797	0.628805
wm-rh-parsorbitalis	1227.57	184.299	1262.18	191.653	-0.186053	-0.463609	0.188228	0.88054	0.407657
wm-rh-parstriangularis	3233.67	539.754	3165.62	471.183	0.129733	-0.222784	0.428712	0.902568	0.535578
wm-rh-pericalcarine	3320.67	829.177	3252.48	729.32	0.0844987	-0.221797	0.429708	0.902568	0.531662
wm-rh-postcentral	6904.41	939.536	7188.79	772.321	-0.314798	-0.616669	0.037801	0.738366	0.0829984
wm-rh-posteriorcingulate	4138.06	527.65	4075.47	441.538	0.122991	-0.251054	0.400238	0.92797	0.653471
wm-rh-precentral	12340.4	1513.46	12804.2	1415.67	-0.311013	-0.627496	0.0272304	0.738366	0.0723475
wm-rh-precuneus	9179.92	1311.6	9012.72	1043.88	0.133294	-0.233648	0.417762	0.922394	0.579604
wm-rh-rostralanteriorcingulate	1913.39	291.314	1858.02	286.355	0.190838	-0.186946	0.464905	0.876118	0.403293
wm-rh-rostralmiddlefrontal	12629	1930.3	12202.1	1667.34	0.227976	-0.106941	0.546086	0.860808	0.187496
wm-rh-superiorfrontal	16994.8	2228.02	16705.3	1947.41	0.133624	-0.232294	0.419653	0.922394	0.571631
wm-rh-superiorparietal	11131	1521.76	11348.4	1138.02	-0.150846	-0.479195	0.172825	0.87529	0.357083
wm-rh-superiortemporal	6644.37	948.916	6529.92	708.01	0.127372	-0.253797	0.397478	0.92797	0.665453
wm-rh-supramarginal	8330.68	1472.9	8247.25	1142.56	0.0594677	-0.322455	0.32861	0.997296	0.985216
wm-rh-frontalpole	389.808	81.8466	372.943	66.6443	0.214652	-0.139468	0.513017	0.867768	0.261831
wm-rh-temporalpole	714.723	115.839	683.237	118.326	0.270443	-0.0965754	0.556643	0.860808	0.16746
wm-rh-transversetemporal	595.496	104.45	608.086	86.27	-0.125253	-0.466716	0.185156	0.87529	0.397244
wm-rh-insula	8983.93	1007.88	9062.95	884.2	-0.0805851	-0.391686	0.259556	0.932693	0.690884

## Sheet: TableS2-2.acAN (n=113) vs wrAN (n=35) subcortical
Table S2-2. acAN vs wrAN group-level comparison in subcortical volume. LH = Left hemisphere, RH = Right hemisphere, Mean_AN = Region of interest (ROI) mean values in AN, SD_AN = ROI standard devation (SD) values in AN, Mean_HC= ROI mean values in HC, SD_HC = ROI SD values in AN, Cohen_d, CI-lower = lower bound confidence interval, CI-upper = upper bound confidence interval, SE = Cohen’s d standar…
Region	Mean_AN	SD_AN	Mean_HC	SD_HC	Cohen_d	CI_lower	CI_upper	FDR_P_value	P_value
lh-Lateral-Ventricle	7683.54	4745.07	6285.29	2562.09	0.322473	-0.0336396	0.62093	0.738366	0.078662
lh-Inf-Lat-Vent	356.039	182.487	287.52	105.115	0.408607	-0.0287311	0.625958	0.738366	0.0737872
Lh-Cerebellum-White-Matter	13774.5	1647.86	13827.6	1391.08	-0.0333891	-0.375039	0.276125	0.949827	0.765915
lh-Cerebellum-Cortex	55754.7	5465.24	54203.3	4547.49	0.294608	-0.133924	0.518647	0.860808	0.24789
lh-Thalamus	7622.39	787.738	7503.23	684.875	0.155763	-0.256524	0.394736	0.92797	0.677448
lh-Caudate	3703.08	423.156	3672.77	407.153	0.0722359	-0.347302	0.303782	0.984211	0.895768
lh-Putamen	5032.03	490.239	5094.64	622.6	-0.119468	-0.502527	0.149804	0.87529	0.28925
lh-Pallidum	1991.37	199.375	2012.37	192.155	-0.106228	-0.44975	0.201941	0.890855	0.456099
3rd-Ventricle	989.836	258.993	816.926	150.014	0.726174	0.309098	0.976798	0.0603048	0.000159537
4th-Ventricle	1942.96	498.923	1851.84	537.343	0.179319	-0.125172	0.52754	0.860808	0.226962
lh-Hippocampus	4074.04	380.192	4028.38	373.221	0.120608	-0.278235	0.37292	0.949827	0.775645
lh-Amygdala	1592.11	169.857	1638.59	193.021	-0.264817	-0.605979	0.0482481	0.738366	0.0947481
CSF	1041.91	254.904	912.814	135.568	0.554917	0.152719	0.813223	0.313748	0.0041501
lh-Accumbens-area	566.98	145.495	577.431	80.0986	-0.0784871	-0.486498	0.165615	0.87529	0.33483
lh-VentralDC	4015.54	370.135	3951.03	308.151	0.180856	-0.212716	0.43887	0.890855	0.496335
lh-vessel	32.1841	24.2648	38.7714	19.5516	-0.283294	-0.53088	0.121887	0.860808	0.219441
lh-choroid-plexus	482.949	143.875	465.537	123.933	0.124826	-0.212843	0.438742	0.890855	0.49682
rh-Lateral-Ventricle	6714.6	3041.49	6019.35	2900.7	0.231034	-0.116523	0.536335	0.860808	0.207555
rh-Inf-Lat-Vent	372.675	148.107	341.463	86.0464	0.229159	-0.153572	0.498705	0.87529	0.299713
rh-Cerebellum-White-Matter	13319.9	1534.22	13162.3	1152.23	0.108359	-0.254604	0.396666	0.92797	0.668994
rh-Cerebellum-Cortex	56107.3	5426.35	54306	4231.52	0.348217	-0.0831517	0.570327	0.850327	0.143971
rh-Thalamus	7391.93	742.136	7300.58	593.043	0.128622	-0.278403	0.372753	0.949827	0.776417
rh-Caudate	3815.28	440.531	3724.91	400.034	0.209451	-0.233263	0.41815	0.922394	0.578016
rh-Putamen	5126.6	466.922	5148.73	601.114	-0.0441419	-0.438784	0.212801	0.890855	0.496661
rh-Pallidum	1875.03	189.57	1864.1	191.29	0.057555	-0.316063	0.335005	0.996718	0.954529
rh-Hippocampus	4175.25	392.452	4054.81	395.48	0.306332	-0.101661	0.551462	0.860808	0.17708
rh-Amygdala	1660.9	211.317	1641.55	142.809	0.0979597	-0.28105	0.370096	0.949827	0.788676
rh-Accumbens-area	630.012	125.311	660.451	96.6305	-0.255255	-0.592298	0.0616295	0.746652	0.111718
rh-VentralDC	4051.54	391.411	4068.56	319.995	-0.0452596	-0.39833	0.25295	0.92797	0.661742
rh-vessel	20.1336	13.9476	33.4457	38.5852	-0.597764	-0.795478	-0.135638	0.357609	0.00567633
rh-choroid-plexus	552.678	139.842	517.737	120.367	0.257757	-0.144644	0.507763	0.874565	0.275326
Lh-CortexVol	241013	22052.1	237352	18369.8	0.172284	-0.294641	0.356463	0.974549	0.852369
Rh-CortexVol	241807	21828.1	236646	19150.5	0.243039	-0.231267	0.420161	0.922394	0.569812
Lh-CerebralWhiteMatterVol	220468	23505.9	220809	16678.9	-0.0154482	-0.344916	0.306164	0.984211	0.90713
Rh-CerebralWhiteMatterVol	220217	23507.8	219102	17249.1	0.0502377	-0.292689	0.358419	0.971107	0.843154
Lh-SurfaceHoles	15.2566	16.5264	8.94286	7.43973	0.423365	-0.0504197	0.603757	0.738366	0.0973515
Rh-SurfaceHoles	14.8053	19.0262	9.2	7.12411	0.32943	-0.135217	0.517333	0.862854	0.251095

## Sheet: TableS3-1.acAN (n=42) vs HC (n=42) Cortical (JUH)
Table S3-1. acAN vs HC group-level comparison (JUH). LH = Left hemisphere, RH = Right hemisphere, Mean_AN = Region of interest (ROI) mean values in AN, SD_AN = ROI standard devation (SD) values in AN, Mean_HC= ROI mean values in HC, SD_HC = ROI SD values in AN, Cohen_d, CI-lower = lower bound confidence interval, CI-upper = upper bound confidence interval, SE = Cohen’s d standard error, Z_value= …
Region	Mean_AN	SD_AN	Mean_HC	SD_HC	Cohen_d	CI_lower	CI_upper	FDR_P_value	P_value
lh_bankssts_thickness	2.47357	0.183286	2.53924	0.184539	-0.357051	-0.800864	0.0773479	0.216189	0.106379
lh_caudalanteriorcingulate_thickness	2.52717	0.254782	2.43693	0.163176	0.421792	-0.016888	0.863947	0.14407	0.0594574
lh_caudalmiddlefrontal_thickness	2.53145	0.137775	2.60564	0.107511	-0.600377	-1.05209	-0.161132	0.0308946	0.00760106
lh_cuneus_thickness	1.89767	0.157126	1.90619	0.13118	-0.0588923	-0.492269	0.379002	0.860331	0.798878
lh_entorhinal_thickness	3.20029	0.282628	3.19055	0.225253	0.0381055	-0.40115	0.47001	0.923289	0.87688
lh_fusiform_thickness	2.73802	0.115235	2.76986	0.0926463	-0.304472	-0.743026	0.133132	0.310453	0.172474
lh_inferiorparietal_thickness	2.43636	0.128424	2.51098	0.113757	-0.615097	-1.06554	-0.173734	0.0283879	0.00644828
lh_inferiortemporal_thickness	2.8119	0.134427	2.85736	0.130065	-0.34365	-0.782884	0.0946538	0.242125	0.124265
lh_isthmuscingulate_thickness	2.3086	0.153516	2.31721	0.143436	-0.0580167	-0.493319	0.377957	0.858861	0.795242
lh_lateraloccipital_thickness	2.12548	0.125078	2.15217	0.118027	-0.219487	-0.654288	0.219386	0.47322	0.329251
lh_lateralorbitofrontal_thickness	2.67507	0.119207	2.69774	0.107492	-0.199705	-0.647932	0.225595	0.489737	0.343334
lh_lingual_thickness	2.08976	0.156829	2.0306	0.113063	0.432792	-0.00253686	0.878982	0.132905	0.0513335
lh_medialorbitofrontal_thickness	2.47038	0.127343	2.51188	0.121172	-0.333881	-0.7928	0.0851058	0.228248	0.114124
lh_middletemporal_thickness	2.85243	0.167491	2.87998	0.159291	-0.168546	-0.606771	0.265908	0.595082	0.44395
lh_parahippocampal_thickness	2.8291	0.281483	2.82105	0.199181	0.0330051	-0.404056	0.467093	0.930271	0.887219
lh_paracentral_thickness	2.40924	0.163622	2.4846	0.121983	-0.522182	-0.972672	-0.0863994	0.064121	0.0191685
lh_parsopercularis_thickness	2.60638	0.128962	2.65826	0.109277	-0.434059	-0.884027	-0.0022742	0.129983	0.0488297
lh_parsorbitalis_thickness	2.68007	0.172981	2.72407	0.14821	-0.273169	-0.72221	0.153293	0.336236	0.202809
lh_parstriangularis_thickness	2.46898	0.121569	2.50455	0.107496	-0.309995	-0.759676	0.117039	0.281385	0.150823
lh_pericalcarine_thickness	1.70105	0.211454	1.70569	0.161206	-0.0246939	-0.461809	0.409323	0.943436	0.905998
lh_postcentral_thickness	2.1709	0.136329	2.22419	0.12398	-0.408944	-0.854269	0.0261386	0.152401	0.0652463
lh_posteriorcingulate_thickness	2.37417	0.135352	2.38229	0.098418	-0.0686106	-0.508736	0.36265	0.827889	0.742472
lh_precentral_thickness	2.59245	0.135473	2.67345	0.124205	-0.623264	-1.07365	-0.181318	0.0275297	0.00583376
lh_precuneus_thickness	2.35793	0.119979	2.43945	0.0910824	-0.765374	-1.22542	-0.322225	0.0109015	0.000778681
lh_rostralanteriorcingulate_thickness	2.85967	0.167862	2.82188	0.169278	0.224152	-0.20895	0.664979	0.448972	0.306441
lh_rostralmiddlefrontal_thickness	2.3576	0.0996134	2.40619	0.109865	-0.46341	-0.912628	-0.0294995	0.107889	0.0365339
lh_superiorfrontal_thickness	2.66219	0.14106	2.71326	0.0960343	-0.423247	-0.868275	0.0127547	0.140858	0.0570138
lh_superiorparietal_thickness	2.18257	0.130206	2.27086	0.13163	-0.674349	-1.12749	-0.231538	0.0198524	0.0029411
lh_superiortemporal_thickness	2.83469	0.125671	2.88155	0.134216	-0.360401	-0.802927	0.0753646	0.214613	0.104468
lh_supramarginal_thickness	2.57157	0.126816	2.62552	0.118515	-0.439582	-0.8851	-0.00329659	0.129515	0.0483111
lh_frontalpole_thickness	2.72874	0.205429	2.78736	0.213732	-0.279643	-0.735461	0.140454	0.32186	0.183068
lh_temporalpole_thickness	3.59331	0.274787	3.55524	0.225686	0.151415	-0.280196	0.592228	0.623514	0.483306
lh_transversetemporal_thickness	2.57836	0.15424	2.55805	0.161039	0.128805	-0.307484	0.564512	0.682653	0.56346
lh_insula_thickness	3.04988	0.128988	3.01524	0.125306	0.272434	-0.165047	0.710094	0.362058	0.222216
rh_bankssts_thickness	2.60248	0.167971	2.6234	0.163059	-0.126431	-0.564919	0.307083	0.682653	0.562235
rh_caudalanteriorcingulate_thickness	2.40157	0.184129	2.38679	0.155589	0.0867416	-0.347219	0.524304	0.795702	0.69045
rh_caudalmiddlefrontal_thickness	2.48493	0.118792	2.53807	0.131429	-0.424227	-0.87724	0.00419872	0.134289	0.0522234
rh_cuneus_thickness	1.9561	0.127232	1.97533	0.118117	-0.156714	-0.594713	0.277753	0.618888	0.476446
rh_entorhinal_thickness	3.36405	0.254684	3.325	0.264954	0.150259	-0.283516	0.588851	0.627092	0.492715
rh_fusiform_thickness	2.7791	0.0921647	2.77788	0.103661	0.0123804	-0.415378	0.455739	0.960682	0.927643
rh_inferiorparietal_thickness	2.4649	0.109458	2.54814	0.108428	-0.764043	-1.22127	-0.3184	0.0111441	0.000825487
rh_inferiortemporal_thickness	2.8134	0.0840743	2.87429	0.122045	-0.58096	-1.0297	-0.140124	0.0379725	0.00994518
rh_isthmuscingulate_thickness	2.27907	0.156752	2.345	0.179287	-0.391507	-0.834284	0.0452682	0.175026	0.0787153
rh_lateraloccipital_thickness	2.17686	0.116972	2.20738	0.12841	-0.248517	-0.68581	0.188653	0.408133	0.265163
rh_lateralorbitofrontal_thickness	2.6789	0.109559	2.6859	0.127453	-0.0589011	-0.505105	0.366253	0.836696	0.754797
rh_lingual_thickness	2.0871	0.147223	2.07345	0.117723	0.102354	-0.320123	0.551704	0.715582	0.602633
rh_medialorbitofrontal_thickness	2.53605	0.135709	2.48533	0.123665	0.390631	-0.0477972	0.831645	0.178293	0.0806562
rh_middletemporal_thickness	2.868	0.111908	2.92002	0.121626	-0.445149	-0.89233	-0.0101865	0.123988	0.0449376
rh_parahippocampal_thickness	2.73179	0.2401	2.76705	0.212123	-0.155652	-0.588887	0.283481	0.627092	0.492615
rh_paracentral_thickness	2.45376	0.144617	2.49781	0.144797	-0.304391	-0.745916	0.130337	0.304846	0.168553
rh_parsopercularis_thickness	2.62333	0.110029	2.64676	0.0969239	-0.225963	-0.685572	0.188885	0.408133	0.265611
rh_parsorbitalis_thickness	2.74795	0.163658	2.7146	0.165415	0.202731	-0.23422	0.639111	0.513141	0.36353
rh_parstriangularis_thickness	2.45029	0.138969	2.48452	0.125909	-0.258206	-0.696704	0.178056	0.387833	0.245217
rh_pericalcarine_thickness	1.73086	0.230658	1.67169	0.153763	0.301843	-0.135731	0.74034	0.315621	0.17618
rh_postcentral_thickness	2.1485	0.121561	2.19774	0.132758	-0.38684	-0.82796	0.0513299	0.183359	0.0834332
rh_posteriorcingulate_thickness	2.38562	0.131191	2.40076	0.12417	-0.118555	-0.560527	0.311415	0.692812	0.575511
rh_precentral_thickness	2.54148	0.122293	2.61202	0.17657	-0.464508	-0.92084	-0.0373025	0.101439	0.0335447
rh_precuneus_thickness	2.3844	0.111636	2.46219	0.0993644	-0.736059	-1.19212	-0.291487	0.0139126	0.00123763
rh_rostralanteriorcingulate_thickness	2.79081	0.136752	2.74693	0.191283	0.263916	-0.174237	0.700633	0.383303	0.238297
rh_rostralmiddlefrontal_thickness	2.32781	0.113956	2.35021	0.11972	-0.191701	-0.63893	0.234396	0.513141	0.363951
rh_superiorfrontal_thickness	2.63671	0.112074	2.66745	0.100866	-0.288304	-0.733927	0.14194	0.322739	0.185276
rh_superiorparietal_thickness	2.17231	0.124046	2.2685	0.114669	-0.805279	-1.26603	-0.359592	0.00866962	0.000435774
rh_superiortemporal_thickness	2.86602	0.118108	2.89969	0.121293	-0.281233	-0.72484	0.150743	0.332542	0.198769
rh_supramarginal_thickness	2.58002	0.117023	2.62538	0.105816	-0.406569	-0.854415	0.025999	0.152401	0.0651556
rh_frontalpole_thickness	2.79945	0.184068	2.8339	0.249608	-0.157102	-0.59402	0.278433	0.619235	0.478351
rh_temporalpole_thickness	3.69907	0.281221	3.77521	0.2376	-0.292491	-0.732751	0.143078	0.324216	0.186982
rh_transversetemporal_thickness	2.57624	0.165413	2.55036	0.184516	0.147701	-0.288037	0.584256	0.639294	0.505685
rh_insula_thickness	3.07979	0.124839	3.05626	0.12018	0.191981	-0.247413	0.625633	0.54808	0.395836
lh_bankssts_volume	2360.6	488.793	2600.4	621.023	-0.429126	-0.89304	-0.0108623	0.123988	0.0446177
lh_caudalanteriorcingulate_volume	1788.45	383.009	1937.45	479.291	-0.343453	-0.819459	0.0594851	0.19471	0.0901435
lh_caudalmiddlefrontal_volume	5770.12	774.38	6735.83	1014.91	-1.06982	-1.56136	-0.627202	0.000380151	4.17129e-06
lh_cuneus_volume	3034.29	440.523	3140.98	524.247	-0.220345	-0.655259	0.218438	0.47322	0.327133
lh_entorhinal_volume	1961.76	366.259	2023.83	332.57	-0.177438	-0.621967	0.251005	0.556586	0.404924
lh_fusiform_volume	9327.38	1083.88	10075.9	984.104	-0.723074	-1.17891	-0.279262	0.0155283	0.00148269
lh_inferiorparietal_volume	11645.6	1650.11	12881.4	1644.31	-0.750229	-1.23479	-0.33086	0.0103402	0.000682063
lh_inferiortemporal_volume	11114.5	1591	12091.9	1376.99	-0.656925	-1.12541	-0.229605	0.0200388	0.00302172
lh_isthmuscingulate_volume	2547.45	342.164	2637.57	305.239	-0.27795	-0.734077	0.141794	0.322739	0.185059
lh_lateraloccipital_volume	11515.4	1722.77	12187.3	1565.74	-0.408173	-0.856512	0.0239932	0.152401	0.0638635
lh_lateralorbitofrontal_volume	7529.6	692.153	8251.55	746.244	-1.00312	-1.5951	-0.657349	0.000296935	2.35663e-06
lh_lingual_volume	6787.74	819.401	6793.29	920.49	-0.00636623	-0.442568	0.42853	0.98787	0.974803
lh_medialorbitofrontal_volume	5043.83	426.959	5400.26	712.215	-0.607024	-1.09739	-0.203496	0.0234372	0.00433113
lh_middletemporal_volume	11095.5	1497.88	12031.9	1541.54	-0.616156	-1.07242	-0.180165	0.0275297	0.00592361
lh_parahippocampal_volume	2222.76	384.635	2248.6	310.225	-0.0739328	-0.517735	0.353727	0.806892	0.712231
lh_paracentral_volume	3363.71	415.362	3705.02	478.72	-0.761576	-1.23702	-0.33292	0.0103402	0.000660748
lh_parsopercularis_volume	4792.81	753.751	5173.07	878.88	-0.464465	-0.922245	-0.0386367	0.100765	0.0330553
lh_parsorbitalis_volume	2414.17	324.17	2633	303.948	-0.69643	-1.1892	-0.288789	0.0139126	0.0012882
lh_parstriangularis_volume	3683.02	504.828	4085.02	628.224	-0.705417	-1.19236	-0.291709	0.0139126	0.00123356
lh_pericalcarine_volume	2078.79	400.417	2171.62	413.408	-0.228112	-0.664248	0.209664	0.449465	0.307967
lh_postcentral_volume	9421.69	1091.36	10398.5	1389.86	-0.781689	-1.24347	-0.338853	0.0103402	0.000602802
lh_posteriorcingulate_volume	2963.88	358.648	3277.26	442.666	-0.777903	-1.28124	-0.373543	0.00776495	0.000349217
lh_precentral_volume	12771.2	1344.61	14041	1255.52	-0.976154	-1.46088	-0.536937	0.00118086	2.18677e-05
lh_precuneus_volume	8852	1089.1	9937.48	1190.35	-0.951462	-1.42541	-0.504876	0.00162088	3.85924e-05
lh_rostralanteriorcingulate_volume	2584.21	512.35	2933.83	629.615	-0.609108	-1.06965	-0.177574	0.0279176	0.00613006
lh_rostralmiddlefrontal_volume	14968.4	1733.68	16516.1	2186.92	-0.78433	-1.27241	-0.365447	0.00834175	0.000397226
lh_superiorfrontal_volume	21544.6	2347.33	23463.6	2613.83	-0.772486	-1.2621	-0.355979	0.00871872	0.000461308
lh_superiorparietal_volume	12266.6	1634.14	14062.4	1518.68	-1.13838	-1.62743	-0.686152	0.000256161	1.35535e-06
lh_superiortemporal_volume	12552.3	1663.39	13748.5	1823.43	-0.685427	-1.15312	-0.255362	0.0177441	0.00209791
lh_supramarginal_volume	10866.1	1901.23	12095.1	2220.22	-0.594626	-1.06747	-0.175538	0.0283362	0.00629692
lh_frontalpole_volume	1037	151.075	1125.71	168.896	-0.553656	-1.02291	-0.133741	0.0391702	0.010777
lh_temporalpole_volume	2586.69	367.267	2637.45	339.388	-0.143556	-0.600976	0.271599	0.605065	0.459401
lh_transversetemporal_volume	1203.1	220.171	1352.4	264.18	-0.614004	-1.07565	-0.18319	0.0272281	0.00569054
lh_insula_volume	6802.17	587.41	7229.12	656.046	-0.685675	-1.15598	-0.258009	0.0177441	0.00201961
rh_bankssts_volume	2256.4	353.469	2367.38	390.495	-0.297968	-0.747453	0.128851	0.303948	0.166497
rh_caudalanteriorcingulate_volume	2088.29	556.353	2206.62	470.303	-0.229716	-0.671669	0.202427	0.435639	0.292731
rh_caudalmiddlefrontal_volume	5625	1193.77	6266.6	931.773	-0.599165	-1.0585	-0.167133	0.0295283	0.00703056
rh_cuneus_volume	3303.26	439.335	3597.29	436.818	-0.671167	-1.13077	-0.234591	0.0193658	0.00281777
rh_entorhinal_volume	1930.9	443.471	1934.93	409.508	-0.00942726	-0.44774	0.423363	0.979583	0.956259
rh_fusiform_volume	9306.38	1055.05	9759.98	1052.62	-0.430423	-0.885391	-0.00357425	0.129515	0.0481711
rh_inferiorparietal_volume	14074.5	1841.91	15828	1859.75	-0.947389	-1.46568	-0.541266	0.00118086	2.02362e-05
rh_inferiortemporal_volume	10595.1	1652.58	11649.1	1436.13	-0.680847	-1.1517	-0.254044	0.0177441	0.00213793
rh_isthmuscingulate_volume	2408.86	325.245	2430.55	299.139	-0.0694174	-0.511277	0.36013	0.825624	0.733888
rh_lateraloccipital_volume	11871.9	1339.98	12453.6	1649.61	-0.387121	-0.83618	0.0434517	0.172996	0.0773449
rh_lateralorbitofrontal_volume	7426.1	619.173	7819.4	725.084	-0.583362	-1.06297	-0.171324	0.0288102	0.00665552
rh_lingual_volume	6944.83	946.547	7188.88	1065.24	-0.242197	-0.677851	0.196403	0.425734	0.280444
rh_medialorbitofrontal_volume	5556.36	491.046	5982.52	623.164	-0.759645	-1.2346	-0.330688	0.0103402	0.000683874
rh_middletemporal_volume	12366.6	1510.33	13084.7	1499.2	-0.477242	-0.937739	-0.0533383	0.0906564	0.0280603
rh_parahippocampal_volume	2009.31	224.871	1950.19	255.427	0.24568	-0.18854	0.685926	0.408133	0.264944
rh_paracentral_volume	3646.95	471.494	4088.76	477.152	-0.931436	-1.40153	-0.483239	0.00205584	5.62598e-05
rh_parsopercularis_volume	3816	705.534	4316.38	650.078	-0.737619	-1.21283	-0.310614	0.0121096	0.000929042
rh_parsorbitalis_volume	2894.26	310.062	3076.81	454.353	-0.469326	-0.935394	-0.0511142	0.0913899	0.0287709
rh_parstriangularis_volume	4170.1	822.624	4756.24	790.21	-0.726702	-1.20183	-0.300457	0.0136403	0.00108256
rh_pericalcarine_volume	2337.52	392.269	2348.98	424.859	-0.0280085	-0.466751	0.404397	0.930271	0.888433
rh_postcentral_volume	9082.29	1043.65	9857.55	1487.56	-0.603353	-1.06541	-0.173612	0.0283879	0.00645862
rh_posteriorcingulate_volume	3066.64	442.801	3335.4	468.964	-0.589299	-1.06144	-0.16989	0.0288102	0.00678178
rh_precentral_volume	12414	1454.9	13326.9	1676.18	-0.581644	-1.05019	-0.159346	0.0311855	0.0077788
rh_precuneus_volume	9376.07	1075.63	10389.6	1250.46	-0.868966	-1.35739	-0.443128	0.00312336	0.000111548
rh_rostralanteriorcingulate_volume	1973.9	385.365	2019.62	402.364	-0.116039	-0.558913	0.313008	0.694548	0.580428
rh_rostralmiddlefrontal_volume	15519.1	1890.06	16954.6	2273.34	-0.6867	-1.1467	-0.2494	0.0177998	0.00228474
rh_superiorfrontal_volume	20558	2345.92	22381.9	2192.6	-0.803297	-1.29975	-0.390503	0.00660052	0.000265903
rh_superiorparietal_volume	12079.2	1376.05	13480.5	1680.76	-0.912306	-1.38889	-0.471776	0.00215921	6.85464e-05
rh_superiortemporal_volume	11818.6	1440.56	12717.6	1505.31	-0.61023	-1.08391	-0.190909	0.0256941	0.00513336
rh_supramarginal_volume	9937.31	1574.08	10922.5	1728.53	-0.595991	-1.0864	-0.193237	0.0254152	0.00497545
rh_frontalpole_volume	1304.62	200.556	1429.98	206.043	-0.616556	-1.0834	-0.190436	0.0256941	0.00516601
rh_temporalpole_volume	2622.38	415.489	2729.12	353.927	-0.276568	-0.718484	0.156906	0.341406	0.208637
rh_transversetemporal_volume	938.048	163.07	1005.88	153.123	-0.42885	-0.882405	-0.000728166	0.131171	0.0496227
rh_insula_volume	6623.98	529.926	7063.48	693.744	-0.711979	-1.19108	-0.290528	0.0139126	0.00125538
lh_bankssts_meancurv	0.0979286	0.0126286	0.0996429	0.00994085	-0.150846	-0.60223	0.270368	0.605065	0.456033
lh_caudalanteriorcingulate_meancurv	0.125357	0.0152457	0.126095	0.00986447	-0.0574835	-0.502093	0.369243	0.839295	0.765069
lh_caudalmiddlefrontal_meancurv	0.11219	0.00662309	0.112595	0.00713651	-0.0587925	-0.509316	0.362075	0.827889	0.740508
lh_cuneus_meancurv	0.138405	0.0153814	0.142238	0.00756374	-0.316276	-0.771098	0.106015	0.26201	0.137243
lh_entorhinal_meancurv	0.11331	0.0116462	0.111643	0.0109474	0.147464	-0.293455	0.578751	0.64627	0.521461
lh_fusiform_meancurv	0.127381	0.00831089	0.126833	0.00692791	0.0715775	-0.370164	0.501165	0.839295	0.768244
lh_inferiorparietal_meancurv	0.118476	0.00887374	0.118429	0.00679721	0.0060247	-0.432155	0.43894	0.99727	0.98782
lh_inferiortemporal_meancurv	0.123262	0.00764792	0.122643	0.00687456	0.0851331	-0.35368	0.517783	0.806892	0.712071
lh_isthmuscingulate_meancurv	0.125524	0.00646279	0.125476	0.00763253	0.00673357	-0.427647	0.443452	0.987304	0.971633
lh_lateraloccipital_meancurv	0.129857	0.0102328	0.13019	0.00664147	-0.0386423	-0.481436	0.389773	0.888325	0.836623
lh_lateralorbitofrontal_meancurv	0.130714	0.00642892	0.131595	0.00713992	-0.129671	-0.574151	0.297984	0.658538	0.534844
lh_lingual_meancurv	0.139833	0.0114698	0.137595	0.00676454	0.237695	-0.201012	0.673121	0.433	0.289812
lh_medialorbitofrontal_meancurv	0.127381	0.00963974	0.128857	0.00958549	-0.153568	-0.596287	0.276206	0.615394	0.472128
lh_middletemporal_meancurv	0.117167	0.0088811	0.116714	0.00684421	0.0570587	-0.381125	0.490132	0.865842	0.806287
lh_parahippocampal_meancurv	0.099619	0.017985	0.102024	0.0144669	-0.147341	-0.589846	0.282538	0.627092	0.489934
lh_paracentral_meancurv	0.101881	0.0087908	0.104762	0.00980992	-0.309304	-0.76592	0.111011	0.269855	0.143274
lh_parsopercularis_meancurv	0.112048	0.00722446	0.111762	0.0072543	0.0394666	-0.399498	0.471668	0.919677	0.871017
lh_parsorbitalis_meancurv	0.142643	0.0119467	0.141595	0.011992	0.0875251	-0.353946	0.517514	0.806892	0.712968
lh_parstriangularis_meancurv	0.119119	0.00911499	0.120619	0.00844192	-0.170747	-0.612771	0.260021	0.578181	0.428282
lh_pericalcarine_meancurv	0.12781	0.0113723	0.135857	0.0133956	-0.647685	-1.10016	-0.206084	0.0233015	0.00418119
lh_postcentral_meancurv	0.108548	0.00787463	0.110095	0.00790742	-0.196123	-0.651504	0.222104	0.480189	0.33537
lh_posteriorcingulate_meancurv	0.131881	0.00806136	0.13319	0.00839639	-0.159105	-0.596599	0.275899	0.615394	0.471275
lh_precentral_meancurv	0.104786	0.00777907	0.105405	0.0071638	-0.0827851	-0.533068	0.338543	0.769733	0.661807
lh_precuneus_meancurv	0.121333	0.00590439	0.122381	0.00621153	-0.172877	-0.617311	0.255569	0.566526	0.416651
lh_rostralanteriorcingulate_meancurv	0.1315	0.00927691	0.132048	0.0115694	-0.0522238	-0.497541	0.373763	0.850424	0.78068
lh_rostralmiddlefrontal_meancurv	0.134905	0.00655115	0.133381	0.00622329	0.238493	-0.199599	0.674571	0.432091	0.286918
lh_superiorfrontal_meancurv	0.121143	0.00545747	0.122	0.00567837	-0.153913	-0.601457	0.271127	0.605065	0.458108
lh_superiorparietal_meancurv	0.117262	0.00703323	0.117571	0.00704738	-0.0439645	-0.487601	0.383642	0.872813	0.815087
lh_superiortemporal_meancurv	0.102738	0.00973818	0.103476	0.00727253	-0.0858826	-0.528131	0.343429	0.783606	0.677881
lh_supramarginal_meancurv	0.12019	0.00728258	0.120571	0.00486973	-0.0614958	-0.496886	0.374414	0.850428	0.782934
lh_frontalpole_meancurv	0.173119	0.018533	0.176	0.0175971	-0.159423	-0.5974	0.275112	0.615394	0.469088
lh_temporalpole_meancurv	0.140952	0.0135484	0.139286	0.0151694	0.115888	-0.320522	0.5513	0.715582	0.60389
lh_transversetemporal_meancurv	0.119929	0.0135869	0.118143	0.0140149	0.129375	-0.310859	0.56109	0.692812	0.573799
lh_insula_meancurv	0.115762	0.00862161	0.119595	0.00868152	-0.443077	-0.894464	-0.012218	0.12315	0.0439821
rh_bankssts_meancurv	0.0966905	0.0103911	0.0993095	0.00868553	-0.273491	-0.718551	0.156841	0.341406	0.208531
rh_caudalanteriorcingulate_meancurv	0.129452	0.0123055	0.127095	0.00776424	0.229104	-0.204106	0.669947	0.439101	0.296219
rh_caudalmiddlefrontal_meancurv	0.11281	0.00665981	0.113643	0.00699764	-0.121996	-0.582673	0.289594	0.642698	0.510194
rh_cuneus_meancurv	0.138429	0.00994164	0.140333	0.00865227	-0.204389	-0.643076	0.230342	0.503564	0.35436
rh_entorhinal_meancurv	0.117048	0.0171535	0.114643	0.0143473	0.152077	-0.287825	0.584471	0.639294	0.505073
rh_fusiform_meancurv	0.124929	0.00849216	0.123	0.00632456	0.257582	-0.180935	0.693743	0.392945	0.250528
rh_inferiorparietal_meancurv	0.118405	0.00600431	0.117857	0.0064565	0.0878368	-0.352748	0.518723	0.806892	0.708939
rh_inferiortemporal_meancurv	0.122381	0.00739793	0.120214	0.0066205	0.308643	-0.125138	0.751293	0.297418	0.161442
rh_isthmuscingulate_meancurv	0.126667	0.00919084	0.12769	0.00770014	-0.120756	-0.555659	0.316218	0.704012	0.590401
rh_lateraloccipital_meancurv	0.129405	0.00940176	0.128214	0.00659466	0.146603	-0.293175	0.579035	0.64627	0.520641
rh_lateralorbitofrontal_meancurv	0.141738	0.00787419	0.139524	0.00694662	0.298224	-0.139345	0.736606	0.32186	0.181433
rh_lingual_meancurv	0.139571	0.00864515	0.140167	0.006949	-0.0758936	-0.513022	0.358399	0.821459	0.728012
rh_medialorbitofrontal_meancurv	0.132357	0.00957849	0.130714	0.0101963	0.166075	-0.269255	0.603363	0.605065	0.453
rh_middletemporal_meancurv	0.117762	0.0090387	0.116357	0.00681756	0.175474	-0.264438	0.608269	0.591897	0.440008
rh_parahippocampal_meancurv	0.0981667	0.0156967	0.0980952	0.00910055	0.00556741	-0.435922	0.435173	0.998657	0.998657
rh_paracentral_meancurv	0.104976	0.00917974	0.107738	0.00947927	-0.296002	-0.735484	0.140431	0.32186	0.183035
rh_parsopercularis_meancurv	0.113	0.00846225	0.112929	0.00736635	0.0090037	-0.434999	0.436096	0.998657	0.99803
rh_parsorbitalis_meancurv	0.142238	0.0110118	0.143333	0.0107242	-0.100768	-0.547411	0.324364	0.725437	0.616046
rh_parstriangularis_meancurv	0.120619	0.00971534	0.123024	0.0104263	-0.238637	-0.681997	0.192365	0.415203	0.272408
rh_pericalcarine_meancurv	0.128119	0.0121157	0.135786	0.00901905	-0.717839	-1.17708	-0.27757	0.0155283	0.00151996
rh_postcentral_meancurv	0.106476	0.00894219	0.107429	0.00762263	-0.114625	-0.558848	0.313072	0.694548	0.580627
rh_posteriorcingulate_meancurv	0.135905	0.0103188	0.13469	0.00844347	0.128797	-0.307262	0.564737	0.682653	0.562783
rh_precentral_meancurv	0.103643	0.0068104	0.105262	0.00772408	-0.222348	-0.673793	0.200357	0.432702	0.288468
rh_precuneus_meancurv	0.120976	0.00789099	0.122857	0.00749169	-0.244472	-0.696774	0.177987	0.387833	0.245092
rh_rostralanteriorcingulate_meancurv	0.131262	0.0141904	0.134143	0.0111849	-0.225491	-0.665498	0.208444	0.448972	0.305362
rh_rostralmiddlefrontal_meancurv	0.136333	0.00706992	0.13819	0.00658616	-0.271817	-0.728324	0.147367	0.329491	0.19351
rh_superiorfrontal_meancurv	0.122405	0.00580605	0.123	0.00617232	-0.099339	-0.550259	0.32155	0.717177	0.607134
rh_superiorparietal_meancurv	0.115619	0.00881228	0.116571	0.00528755	-0.131058	-0.581425	0.290822	0.642698	0.513765
rh_superiortemporal_meancurv	0.101167	0.0106426	0.102452	0.00966059	-0.126504	-0.580932	0.291307	0.642698	0.515179
rh_supramarginal_meancurv	0.119619	0.00625457	0.1195	0.00759091	0.0171171	-0.425696	0.445404	0.984717	0.96463
rh_frontalpole_meancurv	0.179381	0.018935	0.181643	0.0179482	-0.122608	-0.57192	0.300182	0.664444	0.541399
rh_temporalpole_meancurv	0.144357	0.0140675	0.141476	0.0113658	0.225282	-0.213352	0.660468	0.459314	0.31593
rh_transversetemporal_meancurv	0.119167	0.0121513	0.121643	0.0150703	-0.180891	-0.625029	0.248005	0.548135	0.397325
rh_insula_meancurv	0.112476	0.00778127	0.115905	0.00722398	-0.456668	-0.904187	-0.0214727	0.114105	0.0398461
lh_bankssts_area	989.643	181.67	1039.57	200.331	-0.261094	-0.719433	0.155986	0.341406	0.207141
lh_caudalanteriorcingulate_area	631.071	102.555	692.857	141.41	-0.500208	-0.985476	-0.0984876	0.0570537	0.0166029
lh_caudalmiddlefrontal_area	2062.88	215.576	2326.67	331.419	-0.943562	-1.42745	-0.50673	0.00162088	3.7357e-05
lh_cuneus_area	1500.86	244.254	1563.79	190.544	-0.287278	-0.725891	0.149725	0.332542	0.197172
lh_entorhinal_area	431.714	85.2209	472.476	81.9486	-0.487578	-0.935611	-0.0513204	0.0913899	0.0287043
lh_fusiform_area	2991.36	290.984	3174.71	308.195	-0.611775	-1.07176	-0.17955	0.0275297	0.00597204
lh_inferiorparietal_area	4319	611.699	4634.33	610.577	-0.515977	-0.987944	-0.100816	0.0565092	0.0161455
lh_inferiortemporal_area	3331.19	445.369	3581.1	387.28	-0.598809	-1.06142	-0.169872	0.0288102	0.00678335
lh_isthmuscingulate_area	972.357	125.538	1015.21	123.866	-0.343668	-0.798475	0.0796457	0.219579	0.108628
lh_lateraloccipital_area	4933.5	634.274	5180.83	581.691	-0.40643	-0.865185	0.0157053	0.14407	0.0587494
lh_lateralorbitofrontal_area	2577.62	250.992	2781.36	228.184	-0.849407	-1.35501	-0.440965	0.00312336	0.00011568
lh_lingual_area	3020.24	375.007	3109.26	341.782	-0.24813	-0.691238	0.183372	0.39844	0.255086
lh_medialorbitofrontal_area	1832.26	148.686	1904.45	191.927	-0.420511	-0.874417	0.00689162	0.13479	0.0536929
lh_middletemporal_area	3158.69	389.064	3411.64	351.519	-0.682241	-1.14293	-0.245899	0.0177998	0.00240156
lh_parahippocampal_area	654.381	77.339	667.714	63.5369	-0.18839	-0.635596	0.237658	0.520501	0.371787
lh_paracentral_area	1259.29	127.594	1344.26	149.692	-0.610977	-1.07707	-0.184518	0.0270944	0.0055909
lh_parsopercularis_area	1603.55	228.016	1706.31	276.772	-0.405262	-0.857243	0.0232947	0.152401	0.0634185
lh_parsorbitalis_area	700.548	77.1831	753	80.8024	-0.663841	-1.15096	-0.253349	0.0177441	0.00215934
lh_parstriangularis_area	1313.29	169.963	1422.71	203.411	-0.583823	-1.05461	-0.16349	0.0302898	0.00737212
lh_pericalcarine_area	1379.36	260.004	1455.4	221.073	-0.315125	-0.753428	0.123075	0.294032	0.158684
lh_postcentral_area	3849.76	393.914	4152.1	475.707	-0.692267	-1.15103	-0.253418	0.0177441	0.00215719
lh_posteriorcingulate_area	1134.29	140.686	1248.69	164.945	-0.746298	-1.22968	-0.326154	0.0106598	0.000733215
lh_precentral_area	4480.33	385.77	4770.21	429.18	-0.710401	-1.19071	-0.290184	0.0139126	0.00126181
lh_precuneus_area	3506.26	449.441	3794.67	451.822	-0.639999	-1.09722	-0.203342	0.0234372	0.00434022
lh_rostralanteriorcingulate_area	771.286	146.554	871.286	189.586	-0.590174	-1.04663	-0.156013	0.0319754	0.00812073
lh_rostralmiddlefrontal_area	5540.67	678.794	5958.43	681.68	-0.614141	-1.07987	-0.187137	0.0265047	0.00539912
lh_superiorfrontal_area	7006.88	741.334	7440.71	812.388	-0.557861	-1.02644	-0.137062	0.0382923	0.0103367
lh_superiorparietal_area	5070.67	654.935	5575.38	635.031	-0.78243	-1.2496	-0.344495	0.00993937	0.000552187
lh_superiortemporal_area	3860.83	452.303	4151.64	449.424	-0.645003	-1.1144	-0.219355	0.021953	0.0034846
lh_supramarginal_area	3804.6	612.267	4162.45	765.543	-0.516273	-0.981855	-0.0950702	0.0588976	0.0172953
lh_frontalpole_area	278.405	24.3201	288.69	32.4755	-0.358524	-0.801642	0.0765999	0.215878	0.105655
lh_temporalpole_area	492.619	54.6537	508.714	54.8876	-0.293866	-0.765734	0.11119	0.269855	0.143495
lh_transversetemporal_area	426.762	61.557	475.69	81.9668	-0.675027	-1.14002	-0.243189	0.0181421	0.00249574
lh_insula_area	2198.38	215.912	2359.02	236.622	-0.709228	-1.17114	-0.272071	0.0163258	0.00164731
rh_bankssts_area	912.786	115.545	947.952	138.794	-0.275386	-0.724806	0.150776	0.332542	0.198821
rh_caudalanteriorcingulate_area	744.929	154.217	784.143	154.31	-0.254203	-0.697001	0.177767	0.387833	0.244689
rh_caudalmiddlefrontal_area	2028.93	357.118	2189.79	313.767	-0.478539	-0.929693	-0.0457064	0.0954824	0.0305645
rh_cuneus_area	1548.81	208.211	1672.81	175.147	-0.644523	-1.09996	-0.205898	0.0233015	0.0041918
rh_entorhinal_area	383.738	80.0875	410.5	83.5622	-0.32699	-0.769511	0.107545	0.264162	0.13907
rh_fusiform_area	2912.95	329.717	3056.38	312.399	-0.446575	-0.910579	-0.0275517	0.108501	0.0373151
rh_inferiorparietal_area	5146.05	697.308	5562.57	625.288	-0.628926	-1.11748	-0.222221	0.0214563	0.00334899
rh_inferiortemporal_area	3165.6	442.105	3407.88	380.028	-0.587735	-1.05548	-0.164312	0.0302898	0.00729374
rh_isthmuscingulate_area	917.857	115.918	917.357	128.203	0.00409116	-0.433462	0.437633	0.997791	0.992512
rh_lateraloccipital_area	4968.45	607.26	5129.17	557.397	-0.275733	-0.723599	0.151946	0.334151	0.200667
rh_lateralorbitofrontal_area	2547.86	255.871	2626.29	277.604	-0.293786	-0.738522	0.137491	0.318667	0.178723
rh_lingual_area	3091.74	472.591	3221.5	419.974	-0.290258	-0.72953	0.146198	0.32791	0.191715
rh_medialorbitofrontal_area	1931.07	177.568	2066.43	204.491	-0.706813	-1.16171	-0.263332	0.0176744	0.00187031
rh_middletemporal_area	3550.1	401.575	3683.6	356.339	-0.351657	-0.807926	0.0705605	0.211074	0.0999532
rh_parahippocampal_area	620.786	70.0559	599	71.0798	0.308712	-0.129398	0.746887	0.303948	0.167252
rh_paracentral_area	1360.36	150.88	1501.12	154.446	-0.921982	-1.3976	-0.479682	0.00205584	5.9826e-05
rh_parsopercularis_area	1297.29	224.657	1446.33	211.661	-0.682905	-1.14298	-0.245947	0.0177998	0.0023999
rh_parsorbitalis_area	828.714	98.192	876.143	109.03	-0.457132	-0.910971	-0.0279248	0.108501	0.0371644
rh_parstriangularis_area	1481.74	264.236	1651.19	269.16	-0.635345	-1.10326	-0.208971	0.0230806	0.00401955
rh_pericalcarine_area	1509.81	284.406	1584.21	233.227	-0.286086	-0.727087	0.148565	0.331157	0.195365
rh_postcentral_area	3759.83	408.925	3961.81	460.166	-0.463993	-0.927766	-0.0438774	0.0966461	0.0311927
rh_posteriorcingulate_area	1155.14	163.716	1255.02	183.103	-0.575086	-1.03843	-0.148319	0.0349256	0.00896239
rh_precentral_area	4426.29	432.546	4635.31	409.191	-0.496458	-0.954725	-0.0694279	0.0761253	0.0233612
rh_precuneus_area	3684.6	437.946	3967.45	443.379	-0.641878	-1.11761	-0.222346	0.0214563	0.00334321
rh_rostralanteriorcingulate_area	584.024	104.077	611.952	122.555	-0.245651	-0.686963	0.187531	0.408133	0.262999
rh_rostralmiddlefrontal_area	5737.71	720.628	6132.36	910.92	-0.480508	-0.924852	-0.0411122	0.0988448	0.0321638
rh_superiorfrontal_area	6696.19	731.515	7177.52	767.613	-0.641965	-1.10923	-0.214541	0.0227038	0.0037239
rh_superiorparietal_area	5017.62	558.718	5327.12	572.287	-0.547262	-1.00449	-0.116415	0.0471961	0.0133597
rh_superiortemporal_area	3590.71	393.733	3812.9	403.447	-0.5574	-1.02565	-0.136316	0.0382923	0.0104341
rh_supramarginal_area	3498.36	521.201	3770.07	555.53	-0.504446	-0.98653	-0.0994818	0.0568949	0.0164062
rh_frontalpole_area	340.167	45.7133	357.119	31.8267	-0.430408	-0.879017	0.00250281	0.132905	0.0513154
rh_temporalpole_area	475.19	57.9294	488.119	63.1681	-0.213324	-0.654697	0.218986	0.47322	0.328358
rh_transversetemporal_area	320.571	40.4723	344.833	44.6886	-0.569093	-1.03371	-0.143892	0.0365727	0.00948181
rh_insula_area	2109.05	190.829	2252.05	244.548	-0.651958	-1.11047	-0.215691	0.0227038	0.0036654
wm-lh-bankssts	2783.74	704.885	2652.37	616.868	0.198344	-0.239309	0.633909	0.524166	0.375791
wm-lh-caudalanteriorcingulate	2652.2	355.637	2784.36	403.716	-0.347389	-0.79137	0.0864818	0.228667	0.115544
wm-lh-caudalmiddlefrontal	5906.91	664.891	6419.15	800.058	-0.696367	-1.15197	-0.254295	0.0177441	0.00213025
wm-lh-cuneus	2509.7	496.438	2541.95	432.822	-0.0692531	-0.503575	0.367772	0.837561	0.760009
wm-lh-entorhinal	935.952	229.59	1021.15	235.252	-0.366529	-0.806619	0.0718161	0.211843	0.101118
wm-lh-fusiform	6231.03	694.287	6481.77	779.264	-0.339757	-0.781636	0.0958554	0.243452	0.12559
wm-lh-inferiorparietal	9017.05	1422.35	9592.68	1287.96	-0.424246	-0.875713	0.00565541	0.13479	0.053014
wm-lh-inferiortemporal	6171.39	835.473	6515.3	966.683	-0.380662	-0.821203	0.0578116	0.193876	0.0887318
wm-lh-isthmuscingulate	3496.31	408.109	3634.8	387.449	-0.348048	-0.788063	0.0896658	0.234049	0.118882
wm-lh-lateraloccipital	9786.68	1385.88	10007.9	1399.13	-0.158875	-0.601192	0.271387	0.605065	0.45882
wm-lh-lateralorbitofrontal	6365.09	657.321	6784.72	569.474	-0.682351	-1.13681	-0.240214	0.0185656	0.00260311
wm-lh-lingual	5333.01	686.042	5342.75	619.131	-0.0148954	-0.451344	0.419764	0.974284	0.943355
wm-lh-medialorbitofrontal	3720.36	468.988	3843.25	506.972	-0.251645	-0.69462	0.180082	0.392092	0.248947
wm-lh-middletemporal	5381.19	817.074	5901.22	769.574	-0.655219	-1.10723	-0.212675	0.0227276	0.00382064
wm-lh-parahippocampal	1547.72	179.932	1572.8	195.386	-0.133501	-0.566993	0.305054	0.680182	0.556022
wm-lh-paracentral	3476.37	515.771	3802.38	444.485	-0.677147	-1.13139	-0.235167	0.0193658	0.00279505
wm-lh-parsopercularis	3326.44	475.024	3542.51	657.246	-0.376804	-0.8181	0.0607898	0.195995	0.0912567
wm-lh-parsorbitalis	997.54	123.257	1037.31	133.097	-0.310019	-0.7508	0.125615	0.297418	0.162085
wm-lh-parstriangularis	2943.54	319.135	3095.6	499.059	-0.363033	-0.806262	0.0721594	0.211843	0.101438
wm-lh-pericalcarine	3143.95	708.793	3294.98	582.654	-0.232786	-0.668334	0.205679	0.442249	0.299513
wm-lh-postcentral	6637.15	689.408	7125.15	827.136	-0.640931	-1.09208	-0.198536	0.0239868	0.00463238
wm-lh-posteriorcingulate	4180.97	441.59	4430.12	528.076	-0.511856	-0.967982	-0.0819672	0.0663756	0.0201936
wm-lh-precentral	11904.6	1276.88	12629.7	1301.97	-0.562373	-1.01	-0.121603	0.0446948	0.0125335
wm-lh-precuneus	8300.37	1237.95	8834.2	1248.95	-0.429309	-0.874307	0.00699661	0.13479	0.0537509
wm-lh-rostralanteriorcingulate	2346.26	312.824	2492.98	454.286	-0.376181	-0.820288	0.05869	0.194367	0.0894705
wm-lh-rostralmiddlefrontal	11893.6	1718.6	12567.5	1555.84	-0.411086	-0.853986	0.0264088	0.152401	0.0654223
wm-lh-superiorfrontal	16767	1714.63	17576.8	2116.35	-0.420431	-0.864124	0.0167193	0.14407	0.059356
wm-lh-superiorparietal	10807	1596.25	11886.3	1418.37	-0.71478	-1.16949	-0.270543	0.0163258	0.00168441
wm-lh-superiortemporal	7651.22	1080.85	8135.6	1106.89	-0.442781	-0.888072	-0.006129	0.127538	0.0468991
wm-lh-supramarginal	8191.15	1388.34	8756.3	1642.25	-0.371661	-0.81608	0.0627288	0.198465	0.0929318
wm-lh-frontalpole	293.098	43.1913	301.674	40.9375	-0.203809	-0.638408	0.234907	0.513141	0.365171
wm-lh-temporalpole	686.555	104.759	686.936	106.211	-0.00361135	-0.448152	0.422952	0.979583	0.954785
wm-lh-transversetemporal	809.912	159.021	811.486	160.794	-0.00984186	-0.444888	0.426212	0.984717	0.966482
wm-lh-insula	9110.11	791.808	9606.57	962.607	-0.563291	-1.01517	-0.126459	0.0424873	0.011802
wm-rh-bankssts	2819.3	442.073	2806.43	552.824	0.025697	-0.413924	0.457197	0.957919	0.92244
wm-rh-caudalanteriorcingulate	2646.45	375.712	2783.07	403.67	-0.350352	-0.793513	0.084419	0.228048	0.113421
wm-rh-caudalmiddlefrontal	5469.22	1014.14	5791.89	885.954	-0.338867	-0.780142	0.0972956	0.245301	0.127193
wm-rh-cuneus	2528.45	422.744	2635.17	373.766	-0.267456	-0.707764	0.16731	0.365239	0.2261
wm-rh-entorhinal	815.762	178.175	888.419	209.631	-0.373483	-0.813797	0.0649203	0.201434	0.094855
wm-rh-fusiform	6065.74	763.476	6191.5	902.401	-0.150458	-0.589728	0.282653	0.627092	0.490261
wm-rh-inferiorparietal	10636.7	1598.01	11237.2	1369.15	-0.403583	-0.853513	0.0268615	0.152401	0.0657179
wm-rh-inferiortemporal	5782.94	788.352	6166.04	880.592	-0.45839	-0.901889	-0.0192865	0.115758	0.0407917
wm-rh-isthmuscingulate	3210.32	368.638	3230.95	417.231	-0.0524168	-0.485604	0.385628	0.877781	0.822049
wm-rh-lateraloccipital	10072.6	1482.94	10125.3	1368.96	-0.0368767	-0.475492	0.39569	0.907959	0.857517
wm-rh-lateralorbitofrontal	6655.59	677.46	6729.05	690.901	-0.107367	-0.539947	0.331739	0.746291	0.639678
wm-rh-lingual	5572.49	1024.33	5704.06	840.873	-0.140398	-0.57521	0.296942	0.656865	0.531748
wm-rh-medialorbitofrontal	3814.64	401.823	3997.05	510.872	-0.396899	-0.839986	0.0398064	0.168978	0.0746544
wm-rh-middletemporal	6273.07	857.596	6431.85	908.549	-0.179733	-0.618184	0.254713	0.566013	0.414437
wm-rh-parahippocampal	1555.25	193.373	1481.41	221.736	0.354914	-0.0737206	0.804637	0.212557	0.102905
wm-rh-paracentral	4058.33	633.233	4484.98	622.689	-0.679397	-1.14379	-0.246694	0.0177998	0.00237456
wm-rh-parsopercularis	2854.7	519.167	3187.22	496.439	-0.65466	-1.10667	-0.212154	0.0227276	0.00384807
wm-rh-parsorbitalis	1216.64	164.936	1262.33	202.757	-0.247259	-0.684179	0.190241	0.410513	0.268245
wm-rh-parstriangularis	3084.58	482.876	3351.45	607.666	-0.486239	-0.932068	-0.0479595	0.0938879	0.0298057
wm-rh-pericalcarine	3219.17	730.607	3297.63	682.712	-0.110965	-0.54512	0.326627	0.731649	0.623257
wm-rh-postcentral	6614.43	894.703	6917.55	955.949	-0.327402	-0.772363	0.104795	0.260573	0.135801
wm-rh-posteriorcingulate	4001.49	487.981	4207.54	533.108	-0.403195	-0.851393	0.0288886	0.154554	0.0670554
wm-rh-precentral	11791.8	1545.95	12324.2	1406.48	-0.36025	-0.805024	0.0733488	0.212557	0.102554
wm-rh-precuneus	8816.61	1161.71	9166.25	1280.85	-0.285953	-0.729854	0.145884	0.32791	0.191235
wm-rh-rostralanteriorcingulate	1795.23	193.989	1909.01	233.92	-0.529467	-0.97634	-0.0898634	0.0620985	0.0183996
wm-rh-rostralmiddlefrontal	12362	1877.88	13013.9	2199.61	-0.31873	-0.75944	0.117267	0.281385	0.151114
wm-rh-superiorfrontal	16164.4	1855.04	17175.7	2418.91	-0.469186	-0.913281	-0.0301207	0.107889	0.0362878
wm-rh-superiorparietal	10611.8	1347.69	11156.8	1205.05	-0.426314	-0.86853	0.0125109	0.140858	0.0568723
wm-rh-superiortemporal	6455.9	849.619	6630.84	960.141	-0.192973	-0.631984	0.241194	0.528639	0.380396
wm-rh-supramarginal	7933.44	1303.27	8479.07	1281.63	-0.422156	-0.879957	0.00160686	0.132905	0.0508412
wm-rh-frontalpole	378.088	68.5592	378.019	48.2102	0.00116507	-0.432583	0.438513	0.99727	0.989355
wm-rh-temporalpole	702.055	100.325	694.738	119.285	0.0663864	-0.365466	0.505898	0.836158	0.7521
wm-rh-transversetemporal	568.362	95.1838	578.39	100.962	-0.102212	-0.540685	0.33101	0.745849	0.637326
wm-rh-insula	8728.14	791.545	9184.09	947.701	-0.522199	-0.971339	-0.0851393	0.0645091	0.0194551

## Sheet: TableS3-2.acAN (n=42) vs HC (n=42) subcortical (JUH)
Table S3-2. acAN vs HC group-level comparison in subcortical volume (JUH). LH = Left hemisphere, RH = Right hemisphere, Mean_AN = Region of interest (ROI) mean values in AN, SD_AN = ROI standard devation (SD) values in AN, Mean_HC= ROI mean values in HC, SD_HC = ROI SD values in AN, Cohen_d, CI-lower = lower bound confidence interval, CI-upper = upper bound confidence interval, SE = Cohen’s d sta…
Region	Mean_AN	SD_AN	Mean_HC	SD_HC	Cohen_d	CI_lower	CI_upper	FDR_P_value	P_value
lh-Lateral-Ventricle	7668.82	2834.69	8142.8	7481.38	-0.0837841	-0.519846	0.351635	0.806892	0.705203
lh-Inf-Lat-Vent	323.312	123.917	368.405	223.033	-0.24994	-0.697643	0.177143	0.387833	0.24355
Lh-Cerebellum-White-Matter	13290.2	1723.62	14348.1	1932.79	-0.577717	-1.02649	-0.137111	0.0382923	0.0103304
lh-Cerebellum-Cortex	55272.4	4861.21	57165.2	4657.02	-0.397617	-0.850493	0.0297493	0.154934	0.0676301
lh-Thalamus	7514.92	821.445	8156.35	733.955	-0.823481	-1.2964	-0.387442	0.00660052	0.000279387
lh-Caudate	3552.25	351.888	3648.65	398.048	-0.256622	-0.708143	0.166942	0.365239	0.225465
lh-Putamen	4794.79	475.601	4954.39	621.445	-0.288417	-0.729681	0.146052	0.32791	0.191491
lh-Pallidum	1949.3	214.542	2103.38	267.285	-0.635772	-1.09291	-0.199311	0.0239868	0.00458408
3rd-Ventricle	1044.79	257.06	886.417	196.741	0.691882	0.24939	1.14669	0.0177998	0.00228507
4th-Ventricle	2007	478.188	1780.23	577.585	0.427692	-0.00716642	0.874129	0.13479	0.0538448
lh-Hippocampus	4082.45	375.792	4085.33	410.972	-0.00731019	-0.448331	0.422773	0.979583	0.954143
lh-Amygdala	1559.89	174.139	1644.55	220.812	-0.425711	-0.888261	-0.00630916	0.127538	0.0468104
CSF	1084.97	265.405	997.412	233.25	0.350464	-0.0857282	0.792153	0.228321	0.114764
lh-Accumbens-area	454.1	90.9901	466.26	87.9976	-0.135851	-0.581252	0.290992	0.642698	0.514261
lh-VentralDC	3915.82	342.305	4064.95	331.288	-0.442726	-0.901303	-0.0187293	0.115758	0.0410358
lh-vessel	30.9738	27.6725	32.219	25.2509	-0.0470089	-0.482872	0.388345	0.885475	0.831597
lh-choroid-plexus	487.524	153.056	446.186	193.829	0.236709	-0.196976	0.677262	0.425777	0.281598
rh-Lateral-Ventricle	7137.49	2473.27	7416.67	6060.37	-0.060319	-0.495947	0.375346	0.851494	0.786168
rh-Inf-Lat-Vent	383.726	146.408	370.49	196.409	0.0764088	-0.36116	0.510239	0.827104	0.737391
rh-Cerebellum-White-Matter	12943.1	1595.79	13699.6	2205.85	-0.392975	-0.836893	0.0427685	0.172878	0.0768347
rh-Cerebellum-Cortex	55679.9	4789.49	57918.1	5285.02	-0.443799	-0.906596	-0.0237648	0.112173	0.0388749
rh-Thalamus	7241.11	749.968	7706.07	701.361	-0.640384	-1.10306	-0.208782	0.0230806	0.00402994
rh-Caudate	3648.75	344.913	3709.7	378.727	-0.16827	-0.61805	0.254845	0.566013	0.414777
rh-Putamen	4922.01	429.004	5097.11	587.868	-0.340271	-0.783664	0.0939022	0.241767	0.123442
rh-Pallidum	1845.04	194.965	1968.29	220.619	-0.592015	-1.04956	-0.158764	0.0311855	0.00783763
rh-Hippocampus	4193.83	419.291	4203.42	435.635	-0.0224261	-0.461938	0.409195	0.943436	0.905541
rh-Amygdala	1669.5	192.692	1752.51	227.693	-0.393548	-0.855451	0.0250078	0.152401	0.0645143
rh-Accumbens-area	573.714	109.719	564.569	96.3613	0.0885681	-0.34876	0.522748	0.799184	0.695586
rh-VentralDC	3891.83	343.261	4112.49	357.227	-0.629899	-1.09449	-0.200786	0.0239227	0.00449343
rh-vessel	20.6119	12.1892	18.5429	12.0396	0.17079	-0.256155	0.616713	0.566555	0.418171
rh-choroid-plexus	522.317	125.827	508.681	163.707	0.0933948	-0.339725	0.531874	0.771864	0.665682
Lh-CortexVol	230835	17650	251985	20374.3	-1.10962	-1.63442	-0.692368	0.000256161	1.20168e-06
Rh-CortexVol	232221	16920	251051	19582.6	-1.029	-1.55022	-0.617235	0.000380151	5.02846e-06
Lh-CerebralWhiteMatterVol	209843	18787.6	221609	21691	-0.579878	-1.02828	-0.138788	0.0382324	0.0101144
Rh-CerebralWhiteMatterVol	209878	18885.7	219501	21591	-0.474455	-0.918506	-0.0350852	0.103115	0.0343717
Lh-SurfaceHoles	13.4762	18.3612	12.4524	8.05228	0.0722164	-0.369552	0.501782	0.839295	0.766134
Rh-SurfaceHoles	13.4286	18.2291	12.381	6.70257	0.0762814	-0.36697	0.504383	0.836966	0.757255
