# Supplementary material for: Does restrictive anorexia nervosa impact brain aging? A machine learning approach to estimate age based on brain structure
Source: Comput Biol Med. Author manuscript; Available in PMC 2026 Jul 20. (PMC13382908; doi:10.1016/j.compbiomed.2025.110484)
Supplement: 7 [file NIHMS2177580-supplement-7.xlsx]

## Sheet: training-data-source
Cohort	Number of sample	Age mean (SD)	Age range	Data Source	Scanner (Field strength)	Repository details
Brain Genomics Superstruct Project	940	21.4 (2.8)	19 – 35	Public	Siemens (3T)	https://dataverse.harvard.edu/dataverse/GSP
HCP Young Adult Project	606	29.6 (3.6)	22 – 36	Public	Siemens (3T)	https://www.humanconnectome.org/study/hcp-young-adult
ID1000 AOMIC Project	483	22.9 (1.7)	20 – 26	Public	Philips (3T)	https://nilab-uva.github.io/AOMIC.github.io/
Jena University Hospital (JUH)	379	25.6 (6.0)	17 – 45	Private	Siemens (3T)	Not publicly available
PIOP2 AOMIC Project	128	21.8 (1.8)	18 – 25	Public	Philips (3T)	https://nilab-uva.github.io/AOMIC.github.io/
PIOP1 AOMIC Project	120	22.4 (1.7)	18 – 26	Public	Philips (3T)	https://nilab-uva.github.io/AOMIC.github.io/
Beijing Normal University	107	21.2 (1.9)	18 – 28	Public	Siemens (3T)	https://fcon_1000.projects.nitrc.org/indi/retro/BeijingEnhanced.html
IXI (Information eXtraction from Images)	127	32.8 (7.4)	19 – 45	Public	Philips (3T)	http://biomedic.doc.ic.ac.uk/brain-development
Corr-child	418	19.7 (6.4)	6 – 43	Public	Philips (3T)	https://fcon_1000.projects.nitrc.org/indi/CoRR/html/index.html
HBN-child	179	10.4 (3.9)	5 – 21	Private	Siemens (3T)	https://fcon_1000.projects.nitrc.org/indi/cmi_healthy_brain_network/index.html
Total MRI Image	3487	.	.	.	.
